# Supplementary material for: Acute neuroendocrine challenge elicits enhanced cortisol response and parallel transcriptomic changes in patients with migraine
Source: Pain Rep. 2025 May 1;10(3):e1254. doi: 10.1097/PR9.0000000000001254 (PMC12047896; doi:10.1097/PR9.0000000000001254)
Supplement: SUPPLEMENTARY MATERIAL [file painreports-10-e1254-s002.xlsx]

## Sheet: INDEX
Definitions
Comaprison names
DEG	differentially expressed genes
All	migraine + healthy controls
M	migraine
HC	healthy controls
post	post challenge sampling
pre	pre challenge sampling
C	citalopram
P	placebo
C2	canonical pathways
C3	transcription factors
C5	gene ontology pathways
Gene Table Columns
ensembl_gene_id	Ensembl gene ID
hgnc_symbol	HGNC symbol of the gene
description	description of the gene
logFC	log fold change
logCPM	log counts per million
F	statistic F value from analysis
PValue	p-value from analysis
fdr	false discovery rate
Pathway Table Columns
pathway	pathway name
pval	p-value of pathway significance
padj	adjusted p-value
log2err	log2 error rate
ES	enrichment score
NES	normalized enrichment score
size	size of the pathway
leadingEdge	leading edge analysis results
Cortisol Table Columns
Predictor:	The variables included in the regression model
Estimate:	The estimated effect size for each predictor
Std. Error:	The standard error of the estimate
t-Value:	The test statistic for each predictor
p:	The probability that the observed results occurred by chance
Residual Standard Error	The standard deviation of the residuals, providing a measure of how well the model fits the data
Degrees of Freedom	The number of values in the final calculation that are free to vary
R-Squared	The proportion of variance in the dependent variable explained by the model
Adjusted R-Squared	The proportion of variance explained by the model, adjusted for the number of predictors
F-Statistic	A measure of the overall significance of the regression model, comparing the model with a baseline model with no predictors
P-Value	The significance level for the F-Statistic
Sheet Numbering	Description	Analysis Content
1	DEG: Post-challenge citalopram migraine vs placebo, adjusted for pre-challenge values, compared to post-challenge controls.	DEG (postMC-preMC) - (postMP-preMP) vs (postHCC-preHCC) - (postHCP-preHCP)
2	DEG: Post-challenge citalopram migraine vs post-challenge placebo (pre-challenge subtracted).	DEG postMC-preMC vs postMP-preMP
3	DEG: Post-challenge healthy citalopram vs post-challenge healthy placebo (pre-challenge subtracted).	DEG postHCC-preHCC vs postHCP-preHCP
4	DEG: Post-challenge citalopram migraine vs placebo (females only), adjusted for pre-challenge values, compared to controls.	DEG (postMC-preMC) - (postMP-preMP) vs (postHCC-preHCC) – (postHCP-preHCP) – females only
5	DEG: Post-challenge citalopram migraine vs placebo (males only), adjusted for pre-challenge values, compared to controls.	DEG (postMC-preMC) - (postMP-preMP) vs (postHCC-preHCC) – (postHCP-preHCP) – males only
6	DEG: Pre-challenge placebo migraine vs pre-challenge controls.	DEG preMP vs preHCP
7	DEG: Post-challenge placebo migraine vs post-challenge controls.	DEG postMP vs postHCP
8	C2: Post-challenge citalopram migraine vs placebo, adjusted for pre-challenge values, compared to controls.	C2 (postMC-preMC) - (postMP-preMP) vs (postHCC-preHCC) – (postHCP-preHCP)
9	C3: Post-challenge citalopram migraine vs placebo, adjusted for pre-challenge values, compared to controls.	C3 (postMC-preMC) - (postMP-preMP) vs (postHCC-preHCC) – (postHCP-preHCP)
10	C5: Post-challenge citalopram migraine vs placebo, adjusted for pre-challenge values, compared to controls.	C5 (postMC-preMC) - (postMP-preMP) vs (postHCC-preHCC) – (postHCP-preHCP)
11	C2: Post-challenge citalopram migraine vs placebo (pre-challenge subtracted).	C2 postMC-preMC vs postMP-preMP
12	C3: Post-challenge citalopram migraine vs placebo (pre-challenge subtracted).	C3 postMC-preMC vs postMP-preMP
13	C5: Post-challenge citalopram migraine vs placebo (pre-challenge subtracted).	C5 postMC-preMC vs postMP-preMP
14	C2: Post-challenge healthy citalopram vs healthy placebo (pre-challenge subtracted).	C2 postHCC-preHCC vs postHCP-preHCP
15	C3: Post-challenge healthy citalopram vs healthy placebo (pre-challenge subtracted).	C3 postHCC-preHCC vs postHCP-preHCP
16	C5: Post-challenge healthy citalopram vs healthy placebo (pre-challenge subtracted).	C5 postHCC-preHCC vs postHCP-preHCP
17	C2: Post-challenge citalopram migraine vs placebo (females only), adjusted for pre-challenge values, compared to controls.	C2 (postMC-preMC) - (postMP-preMP) vs (postHCC-preHCC) – (postHCP-preHCP) – females only
18	C3: Post-challenge citalopram migraine vs placebo (females only), adjusted for pre-challenge values, compared to controls.	C3 (postMC-preMC) - (postMP-preMP) vs (postHCC-preHCC) – (postHCP-preHCP) – females only
19	C5: Post-challenge citalopram migraine vs placebo (females only), adjusted for pre-challenge values, compared to controls.	C5 (postMC-preMC) - (postMP-preMP) vs (postHCC-preHCC) – (postHCP-preHCP) – females only
20	C2: Post-challenge citalopram migraine vs placebo (males only), adjusted for pre-challenge values, compared to controls.	C2 (postMC-preMC) - (postMP-preMP) vs (postHCC-preHCC) – (postHCP-preHCP) – males only
21	C3: Post-challenge citalopram migraine vs placebo (males only), adjusted for pre-challenge values, compared to controls.	C3 (postMC-preMC) - (postMP-preMP) vs (postHCC-preHCC) – (postHCP-preHCP) – males only
22	C5: Post-challenge citalopram migraine vs placebo (males only), adjusted for pre-challenge values, compared to controls.	C5 (postMC-preMC) - (postMP-preMP) vs (postHCC-preHCC) – (postHCP-preHCP) – males only
23	C2: Pre-challenge placebo migraine vs pre-challenge controls.	C2 preMP vs preHCP
24	C3: Pre-challenge placebo migraine vs pre-challenge controls.	C3 preMP vs preHCP
25	C5: Pre-challenge placebo migraine vs pre-challenge controls.	C5 preMP vs preHCP
26	C2: Post-challenge placebo migraine vs post-challenge controls.	C2 postMP vs postHCP
27	C3: Post-challenge placebo migraine vs post-challenge controls.	C3 postMP vs postHCP
28	C5: Post-challenge placebo migraine vs post-challenge controls.	C5 postMP vs postHCP
29	DEG: Post-challenge citalopram migraine vs placebo, including migraine attack patient, adjusted for pre-challenge values.	DEG (postMC-preMC) - (postMP-preMP) vs (postHCC-preHCC) – (postHCP-preHCP) [inlcuding migraine attack patient]
30	DEG: Post-challenge citalopram migraine vs placebo (including migraine attack patient, pre-challenge subtracted).	DEG postMC-preMC vs postMP-preMP [inlcuding migraine attack patient]
31	DEG: Post-challenge healthy citalopram vs placebo (including migraine attack patient, pre-challenge subtracted).	DEG postHCC-preHCC vs postHCP-preHCP [inlcuding migraine attack patient]
32	C2: Post-challenge citalopram migraine vs placebo, including migraine attack patient, adjusted for pre-challenge values.	C2 (postMC-preMC) - (postMP-preMP) vs (postHCC-preHCC) – (postHCP-preHCP) [inlcuding migraine attack patient]
33	C3: Post-challenge citalopram migraine vs placebo, including migraine attack patient, adjusted for pre-challenge values.	C3 (postMC-preMC) - (postMP-preMP) vs (postHCC-preHCC) – (postHCP-preHCP) [inlcuding migraine attack patient]
34	C5: Post-challenge citalopram migraine vs placebo, including migraine attack patient, adjusted for pre-challenge values.	C5 (postMC-preMC) - (postMP-preMP) vs (postHCC-preHCC) – (postHCP-preHCP) [inlcuding migraine attack patient]
35	C2: Post-challenge citalopram migraine vs placebo (including migraine attack patient, pre-challenge subtracted).	C2 postMC-preMC vs postMP-preMP [inlcuding migraine attack patient]
36	C3: Post-challenge citalopram migraine vs placebo (including migraine attack patient, pre-challenge subtracted).	C3 postMC-preMC vs postMP-preMP [inlcuding migraine attack patient]
37	C5: Post-challenge citalopram migraine vs placebo (including migraine attack patient, pre-challenge subtracted).	C5 postMC-preMC vs postMP-preMP [inlcuding migraine attack patient]
38	Significant DEG overlaps with/without migraine: Post-challenge citalopram migraine vs placebo, adjusted for pre-challenge values, compared to post-challenge controls.	Significant DEG Overlaps of (postMC-preMC) - (postMP-preMP) vs (postHCC-preHCC) – (postHCP-preHCP) without/with migraine attack
39	Significant Canonical Pathway (C2) overlaps with/without migraine: Post-challenge citalopram migraine vs placebo, adjusted for pre-challenge values, compared to post-challenge controls.	Significant C2 Overlaps of (postMC-preMC) - (postMP-preMP) vs (postHCC-preHCC) – (postHCP-preHCP) without/with migraine attack
40	Significant Transcription Factor (C3) overlaps with/without migraine: Post-challenge citalopram migraine vs placebo, adjusted for pre-challenge values, compared to post-challenge controls.	Significant C3 Overlaps of (postMC-preMC) - (postMP-preMP) vs (postHCC-preHCC) – (postHCP-preHCP) without/with migraine attack
41	Significant Gene Ontology Pathway (C5) overlaps with/without migraine: Post-challenge citalopram migraine vs placebo, adjusted for pre-challenge values, compared to post-challenge controls.	Significant C5 Overlaps of (postMC-preMC) - (postMP-preMP) vs (postHCC-preHCC) – (postHCP-preHCP) without/with migraine attack
42	Cortisol measurements: Pre-challenge placebo migraine vs pre-challenge controls.	Cortisol measurements: PrePM vs. PrePHC
43	Cortisol measurements: Post-challenge placebo migraine vs post-challenge controls.	Cortisol measurements: PostPM vs. PostPHC
44	Cortisol measurements: Summary of regression models.	Cortisol measurements: Model Summaries

## Sheet: 1
ensembl_gene_id	hgnc_symbol	description	logFC	logCPM	F	PValue	fdr
ENSG00000275882	IKBKGP1	inhibitor of nuclear factor kappa B kinase subunit gamma pseudogene 1 [Source:HGNC Symbol;Acc:HGNC:24455]	-6.13515	-0.0844082	18.5173	2.66899e-05	0.449751
ENSG00000165675	ENOX2	ecto-NOX disulfide-thiol exchanger 2 [Source:HGNC Symbol;Acc:HGNC:2259]	0.508854	3.0784	10.6475	0.00129709	0.999995
ENSG00000121743	GJA3	gap junction protein alpha 3 [Source:HGNC Symbol;Acc:HGNC:4277]	1.99652	-0.892993	10.4001	0.00147287	0.999995
ENSG00000263823		novel transcript, antisense to KIAA1012	-1.20796	-0.304025	8.89144	0.00322269	0.999995
ENSG00000171132	PRKCE	protein kinase C epsilon [Source:HGNC Symbol;Acc:HGNC:9401]	0.66831	2.33926	8.85304	0.00328819	0.999995
ENSG00000067533	RRP15	ribosomal RNA processing 15 homolog [Source:HGNC Symbol;Acc:HGNC:24255]	0.605319	2.95404	8.48257	0.00399496	0.999995
ENSG00000186416	NKRF	NFKB repressing factor [Source:HGNC Symbol;Acc:HGNC:19374]	0.535946	3.31694	8.37373	0.00423095	0.999995
ENSG00000176208	ATAD5	ATPase family AAA domain containing 5 [Source:HGNC Symbol;Acc:HGNC:25752]	0.875214	1.38209	8.21866	0.00459214	0.999995
ENSG00000269925		novel transcript, sense intronic to VAMP3	1.30917	-0.0103292	8.17133	0.0047086	0.999995
ENSG00000085831	TTC39A	tetratricopeptide repeat domain 39A [Source:HGNC Symbol;Acc:HGNC:18657]	1.4798	-0.70206	8.11994	0.00483845	0.999995
ENSG00000278107		novel transcript	1.19118	0.00705086	7.68352	0.00610131	0.999995
ENSG00000272931	LRRC8D-DT	LRRC8D divergent transcript [Source:HGNC Symbol;Acc:HGNC:55186]	0.991344	-0.217145	7.51976	0.00665874	0.999995
ENSG00000269976		novel transcript	1.72229	-0.814541	7.3868	0.00714981	0.999995
ENSG00000130349	MTRES1	mitochondrial transcription rescue factor 1 [Source:HGNC Symbol;Acc:HGNC:17971]	0.548429	2.41948	7.37058	0.00721219	0.999995
ENSG00000167912	TOX-DT	TOX divergent transcript [Source:HGNC Symbol;Acc:HGNC:55935]	-0.768638	0.837146	7.30655	0.00746409	0.999995
ENSG00000160753	RUSC1	RUN and SH3 domain containing 1 [Source:HGNC Symbol;Acc:HGNC:17153]	-0.345491	3.97914	7.25622	0.00766845	0.999995
ENSG00000186615	KTN1-AS1	KTN1 antisense RNA 1 [Source:HGNC Symbol;Acc:HGNC:19842]	1.27651	-0.219882	7.25285	0.00768233	0.999995
ENSG00000146414	SHPRH	SNF2 histone linker PHD RING helicase [Source:HGNC Symbol;Acc:HGNC:19336]	0.529249	3.49024	7.02048	0.00870534	0.999995
ENSG00000103472	RRN3P2	RRN3 pseudogene 2 [Source:HGNC Symbol;Acc:HGNC:37619]	-1.38679	-0.580818	6.98428	0.00887696	0.999995
ENSG00000270165		novel transcript	-1.00711	-0.141196	6.96399	0.00897469	0.999995
ENSG00000095637	SORBS1	sorbin and SH3 domain containing 1 [Source:HGNC Symbol;Acc:HGNC:14565]	1.1809	-0.362435	6.88181	0.00938191	0.999995
ENSG00000174013	FBXO45	F-box protein 45 [Source:HGNC Symbol;Acc:HGNC:29148]	0.495339	2.83838	6.73477	0.0101589	0.999995
ENSG00000060749	QSER1	glutamine and serine rich 1 [Source:HGNC Symbol;Acc:HGNC:26154]	0.515961	3.10608	6.7308	0.0101808	0.999995
ENSG00000258925	NPM1P5	nucleophosmin 1 pseudogene 5 [Source:HGNC Symbol;Acc:HGNC:7925]	-2.13256	-0.541429	6.49473	0.011576	0.999995
ENSG00000251192	ZNF674	zinc finger protein 674 [Source:HGNC Symbol;Acc:HGNC:17625]	0.648552	1.75444	6.38561	0.0122825	0.999995
ENSG00000279861		TEC	-0.588161	2.39651	6.33225	0.0126454	0.999995
ENSG00000076382	SPAG5	sperm associated antigen 5 [Source:HGNC Symbol;Acc:HGNC:13452]	-0.666277	1.57838	6.3118	0.0127874	0.999995
ENSG00000167634	NLRP7	NLR family pyrin domain containing 7 [Source:HGNC Symbol;Acc:HGNC:22947]	1.53196	-0.573859	6.29592	0.0128988	0.999995
ENSG00000284773		novel protein	-0.734694	1.28767	6.14253	0.0140284	0.999995
ENSG00000101363	MANBAL	mannosidase beta like [Source:HGNC Symbol;Acc:HGNC:15799]	-0.304171	4.25816	6.07047	0.0145941	0.999995
ENSG00000255836		M-phase phosphoprotein 8 (MPHOSPH8) pseudogene	1.13364	-0.539183	6.04291	0.0148167	0.999995
ENSG00000223704	LINC01422	long intergenic non-protein coding RNA 1422 [Source:HGNC Symbol;Acc:HGNC:50728]	0.696867	1.52744	5.96668	0.0154508	0.999995
ENSG00000171044	XKR6	XK related 6 [Source:HGNC Symbol;Acc:HGNC:27806]	0.606064	1.10278	5.78286	0.0170987	0.999995
ENSG00000240024	LINC00888	long intergenic non-protein coding RNA 888 [Source:HGNC Symbol;Acc:HGNC:48575]	0.910515	0.275295	5.76487	0.0172695	0.999995
ENSG00000107864	CPEB3	cytoplasmic polyadenylation element binding protein 3 [Source:HGNC Symbol;Acc:HGNC:21746]	0.659207	1.74739	5.75886	0.017327	0.999995
ENSG00000272906		novel transcript, antisense to TOR1AIP1	0.660519	0.938295	5.75127	0.0173998	0.999995
ENSG00000161277	THAP8	THAP domain containing 8 [Source:HGNC Symbol;Acc:HGNC:23191]	-0.459125	2.15585	5.65011	0.0184018	0.999995
ENSG00000061676	NCKAP1	NCK associated protein 1 [Source:HGNC Symbol;Acc:HGNC:7666]	0.771198	0.823537	5.61824	0.0187297	0.999995
ENSG00000267470	ZNF571-AS1	ZNF571 antisense RNA 1 [Source:HGNC Symbol;Acc:HGNC:44324]	-1.30187	-0.793798	5.57723	0.0191608	0.999995
ENSG00000103995	CEP152	centrosomal protein 152 [Source:HGNC Symbol;Acc:HGNC:29298]	0.411207	2.94021	5.47021	0.0203349	0.999995
ENSG00000241370	RPP21	ribonuclease P/MRP subunit p21 [Source:HGNC Symbol;Acc:HGNC:21300]	-0.585541	1.18927	5.32891	0.0220012	0.999995
ENSG00000253341	PCBP2P2	poly(rC) binding protein 2 pseudogene 2 [Source:HGNC Symbol;Acc:HGNC:8650]	-0.597309	1.36943	5.32085	0.0221005	0.999995
ENSG00000261367		novel transcript, antisense to GDPD3	-1.06294	0.201632	5.31168	0.0222139	0.999995
ENSG00000169629	RGPD8	RANBP2 like and GRIP domain containing 8 [Source:HGNC Symbol;Acc:HGNC:9849]	1.30749	-0.202715	5.27094	0.0227255	0.999995
ENSG00000277449	CEBPB-AS1	CEBPB antisense RNA 1 [Source:HGNC Symbol;Acc:HGNC:51226]	-0.726733	0.485638	5.26902	0.0227499	0.999995
ENSG00000159403	C1R	complement C1r [Source:HGNC Symbol;Acc:HGNC:1246]	-0.620321	1.53383	5.21967	0.0233869	0.999995
ENSG00000197258	EIF4BP6	eukaryotic translation initiation factor 4B pseudogene 6 [Source:HGNC Symbol;Acc:HGNC:37939]	-0.488593	1.44348	5.18904	0.0237916	0.999995
ENSG00000143228	NUF2	NUF2 component of NDC80 kinetochore complex [Source:HGNC Symbol;Acc:HGNC:14621]	1.35235	-0.555906	5.1497	0.0243222	0.999995
ENSG00000151366	NDUFC2	NADH:ubiquinone oxidoreductase subunit C2 [Source:HGNC Symbol;Acc:HGNC:7706]	0.372019	3.7422	5.12459	0.0246673	0.999995
ENSG00000270077		novel transcript, sense intronic to PGCP	1.34445	-0.381892	5.11864	0.0247499	0.999995
ENSG00000199804	RNA5SP383	RNA, 5S ribosomal pseudogene 383 [Source:HGNC Symbol;Acc:HGNC:43283]	-0.840533	0.432884	5.01761	0.0261961	0.999995
ENSG00000167733	HSD11B1L	hydroxysteroid 11-beta dehydrogenase 1 like [Source:HGNC Symbol;Acc:HGNC:30419]	-0.654324	0.974156	5.01482	0.0262372	0.999995
ENSG00000259924		DnaJ (Hsp40) homolog, subfamily B, member 14 pseudogene	1.33384	-0.788071	4.99057	0.026598	0.999995
ENSG00000186951	PPARA	peroxisome proliferator activated receptor alpha [Source:HGNC Symbol;Acc:HGNC:9232]	0.302214	3.59326	4.94148	0.0273443	0.999995
ENSG00000213453	FTH1P3	ferritin heavy chain 1 pseudogene 3 [Source:HGNC Symbol;Acc:HGNC:3990]	-0.806267	-0.218232	4.9212	0.027659	0.999995
ENSG00000042317	SPATA7	spermatogenesis associated 7 [Source:HGNC Symbol;Acc:HGNC:20423]	0.690004	0.450563	4.9202	0.0276745	0.999995
ENSG00000102057	KCND1	potassium voltage-gated channel subfamily D member 1 [Source:HGNC Symbol;Acc:HGNC:6237]	-0.4943	2.5766	4.90836	0.0278602	0.999995
ENSG00000272086	GOLPH3-DT	GOLPH3 divergent transcript [Source:HGNC Symbol;Acc:HGNC:55231]	-0.686234	0.309837	4.90475	0.027917	0.999995
ENSG00000207034		Y RNA [Source:RFAM;Acc:RF00019]	-0.901461	-0.0585078	4.90186	0.0279625	0.999995
ENSG00000138303	ASCC1	activating signal cointegrator 1 complex subunit 1 [Source:HGNC Symbol;Acc:HGNC:24268]	-0.319124	3.54322	4.88939	0.0281602	0.999995
ENSG00000211768	TRBJ2-4	T cell receptor beta joining 2-4 [Source:HGNC Symbol;Acc:HGNC:12172]	0.839136	0.598849	4.88003	0.0283094	0.999995
ENSG00000107537	PHYH	phytanoyl-CoA 2-hydroxylase [Source:HGNC Symbol;Acc:HGNC:8940]	0.382902	2.31311	4.87289	0.0284238	0.999995
ENSG00000050327	ARHGEF5	Rho guanine nucleotide exchange factor 5 [Source:HGNC Symbol;Acc:HGNC:13209]	0.752556	0.700694	4.85276	0.0287492	0.999995
ENSG00000166532	RIMKLB	ribosomal modification protein rimK like family member B [Source:HGNC Symbol;Acc:HGNC:29228]	0.483834	2.81031	4.83246	0.0290812	0.999995
ENSG00000134644	PUM1	pumilio RNA binding family member 1 [Source:HGNC Symbol;Acc:HGNC:14957]	0.251793	5.51077	4.82741	0.0291645	0.999995
ENSG00000132541	RIDA	reactive intermediate imine deaminase A homolog [Source:HGNC Symbol;Acc:HGNC:16897]	0.824955	0.394374	4.81894	0.0293046	0.999995
ENSG00000230747		novel transcript	-0.966259	-0.237139	4.81356	0.0293939	0.999995
ENSG00000269318		novel transcript, antisense to MPND	-0.664933	0.710605	4.80582	0.029523	0.999995
ENSG00000138376	BARD1	BRCA1 associated RING domain 1 [Source:HGNC Symbol;Acc:HGNC:952]	0.657088	1.7747	4.78112	0.029939	0.999995
ENSG00000158796	DEDD	death effector domain containing [Source:HGNC Symbol;Acc:HGNC:2755]	-0.215047	5.58703	4.64297	0.0323816	0.999995
ENSG00000223553	SMPD4P1	sphingomyelin phosphodiesterase 4 pseudogene 1 [Source:HGNC Symbol;Acc:HGNC:39673]	-1.69714	-0.874117	4.63829	0.032468	0.999995
ENSG00000266184		ubiquitin fusion degradation 1 like (yeast) (UFD1L) pseudogene	-1.54291	-0.720831	4.63267	0.032572	0.999995
ENSG00000233560	KRT8P39	keratin 8 pseudogene 39 [Source:HGNC Symbol;Acc:HGNC:39873]	-0.934401	0.0367146	4.62976	0.0326259	0.999995
ENSG00000172244	C5orf34	chromosome 5 open reading frame 34 [Source:HGNC Symbol;Acc:HGNC:24738]	1.02252	-0.296743	4.62358	0.032741	0.999995
ENSG00000165338	HECTD2	HECT domain E3 ubiquitin protein ligase 2 [Source:HGNC Symbol;Acc:HGNC:26736]	1.26648	-0.405954	4.61319	0.0329352	0.999995
ENSG00000175352	NRIP3	nuclear receptor interacting protein 3 [Source:HGNC Symbol;Acc:HGNC:1167]	1.07528	-0.413768	4.56435	0.0338647	0.999995
ENSG00000174586	ZNF497	zinc finger protein 497 [Source:HGNC Symbol;Acc:HGNC:23714]	0.86032	-0.036845	4.54042	0.0343301	0.999995
ENSG00000256745	ARPC3P3	actin related protein 2/3 complex subunit 3 pseudogene 3 [Source:HGNC Symbol;Acc:HGNC:39432]	-0.379325	3.69884	4.51399	0.0348521	0.999995
ENSG00000111850	SMIM8	small integral membrane protein 8 [Source:HGNC Symbol;Acc:HGNC:21401]	0.43736	2.59001	4.50121	0.0351074	0.999995
ENSG00000179840	PIK3CD-AS1	PIK3CD antisense RNA 1 [Source:HGNC Symbol;Acc:HGNC:32346]	-0.659314	1.15257	4.49951	0.0351414	0.999995
ENSG00000233846	SELENOTP1	selenoprotein T pseudogene 1 [Source:HGNC Symbol;Acc:HGNC:53722]	0.88912	0.917153	4.4799	0.0355376	0.999995
ENSG00000267544	HIKESHIP2	HIKESHI pseudogene 2 [Source:HGNC Symbol;Acc:HGNC:54902]	0.644371	0.655631	4.47726	0.0355913	0.999995
ENSG00000135336	ORC3	origin recognition complex subunit 3 [Source:HGNC Symbol;Acc:HGNC:8489]	-0.348392	3.36278	4.47481	0.0356411	0.999995
ENSG00000152463	OLAH	oleoyl-ACP hydrolase [Source:HGNC Symbol;Acc:HGNC:25625]	-2.0918	-1.10293	4.44194	0.0363205	0.999995
ENSG00000104442	ARMC1	armadillo repeat containing 1 [Source:HGNC Symbol;Acc:HGNC:17684]	0.412198	3.732	4.43661	0.0364288	0.999995
ENSG00000178429	RPS3AP5	RPS3A pseudogene 5 [Source:HGNC Symbol;Acc:HGNC:23744]	1.64039	0.63084	4.43304	0.0365241	0.999995
ENSG00000180488	MIGA1	mitoguardin 1 [Source:HGNC Symbol;Acc:HGNC:24741]	0.487894	3.08808	4.42741	0.0366212	0.999995
ENSG00000153037	SRP19	signal recognition particle 19 [Source:HGNC Symbol;Acc:HGNC:11300]	0.310725	3.45201	4.40129	0.0371733	0.999995
ENSG00000271304	DPRXP2	divergent-paired related homeobox pseudogene 2 [Source:HGNC Symbol;Acc:HGNC:32168]	-1.35357	-0.605864	4.37466	0.0377453	0.999995
ENSG00000276103		U4 spliceosomal RNA [Source:RFAM;Acc:RF00015]	-0.894004	-0.3463	4.36587	0.0379361	0.999995
ENSG00000125484	GTF3C4	general transcription factor IIIC subunit 4 [Source:HGNC Symbol;Acc:HGNC:4667]	0.292814	3.62517	4.32663	0.0388006	0.999995
ENSG00000232176		ribosomal protein S6 (RPS6) pseudogene	-1.32018	-0.14355	4.3171	0.0390136	0.999995
ENSG00000118200	CAMSAP2	calmodulin regulated spectrin associated protein family member 2 [Source:HGNC Symbol;Acc:HGNC:29188]	0.768621	0.943255	4.31099	0.039151	0.999995
ENSG00000205763	RP9P	RP9 pseudogene [Source:HGNC Symbol;Acc:HGNC:33969]	0.883031	-0.0655681	4.3058	0.039268	0.999995
ENSG00000187627	RGPD1	RANBP2 like and GRIP domain containing 1 [Source:HGNC Symbol;Acc:HGNC:32414]	-2.07033	-0.99918	4.29529	0.0395111	0.999995
ENSG00000161692	DBF4B	DBF4 zinc finger B [Source:HGNC Symbol;Acc:HGNC:17883]	-0.400417	3.12861	4.29472	0.0395188	0.999995
ENSG00000165782	PIP4P1	phosphatidylinositol-4,5-bisphosphate 4-phosphatase 1 [Source:HGNC Symbol;Acc:HGNC:19299]	-0.155721	5.66887	4.27635	0.0399388	0.999995
ENSG00000164187	LMBRD2	LMBR1 domain containing 2 [Source:HGNC Symbol;Acc:HGNC:25287]	0.632066	3.10484	4.27308	0.0400194	0.999995
ENSG00000106701	FSD1L	fibronectin type III and SPRY domain containing 1 like [Source:HGNC Symbol;Acc:HGNC:13753]	0.830155	1.00194	4.26117	0.0402892	0.999995
ENSG00000240219		novel transcript	-0.354476	3.48636	4.25707	0.0403845	0.999995
ENSG00000147601	TERF1	telomeric repeat binding factor 1 [Source:HGNC Symbol;Acc:HGNC:11728]	0.306113	3.58907	4.23778	0.0408358	0.999995
ENSG00000177425	PAWR	pro-apoptotic WT1 regulator [Source:HGNC Symbol;Acc:HGNC:8614]	0.660736	1.87478	4.23035	0.0410109	0.999995
ENSG00000183891	TTC32	tetratricopeptide repeat domain 32 [Source:HGNC Symbol;Acc:HGNC:32954]	0.680277	2.18597	4.21016	0.0414913	0.999995
ENSG00000285999		novel transcipt	1.06927	-0.31775	4.20336	0.0416543	0.999995
ENSG00000081026	MAGI3	membrane associated guanylate kinase, WW and PDZ domain containing 3 [Source:HGNC Symbol;Acc:HGNC:29647]	0.747826	0.507075	4.20251	0.0416748	0.999995
ENSG00000145414	NAF1	nuclear assembly factor 1 ribonucleoprotein [Source:HGNC Symbol;Acc:HGNC:25126]	0.379823	2.075	4.19892	0.0417611	0.999995
ENSG00000173588	CEP83	centrosomal protein 83 [Source:HGNC Symbol;Acc:HGNC:17966]	0.575012	1.60049	4.18334	0.0421383	0.999995
ENSG00000118058	KMT2A	lysine methyltransferase 2A [Source:HGNC Symbol;Acc:HGNC:7132]	0.281196	6.38101	4.17023	0.0424587	0.999995
ENSG00000164398	ACSL6	acyl-CoA synthetase long chain family member 6 [Source:HGNC Symbol;Acc:HGNC:16496]	0.57281	2.77876	4.13979	0.0432121	0.999995
ENSG00000100578	KIAA0586	KIAA0586 [Source:HGNC Symbol;Acc:HGNC:19960]	0.29642	3.79858	4.11796	0.0437612	0.999995
ENSG00000271869	DCTN6-DT	DCTN6 divergent transcript [Source:HGNC Symbol;Acc:HGNC:55241]	0.913305	0.179386	4.11007	0.0439614	0.999995
ENSG00000180626	ZNF594	zinc finger protein 594 [Source:HGNC Symbol;Acc:HGNC:29392]	0.873944	1.07789	4.10447	0.0441041	0.999995
ENSG00000105376	ICAM5	intercellular adhesion molecule 5 [Source:HGNC Symbol;Acc:HGNC:5348]	0.88791	0.353855	4.10193	0.0441692	0.999995
ENSG00000214029	ZNF891	zinc finger protein 891 [Source:HGNC Symbol;Acc:HGNC:38709]	0.557775	2.72526	4.0982	0.0442647	0.999995
ENSG00000073584	SMARCE1	SWI/SNF related, matrix associated, actin dependent regulator of chromatin, subfamily e, member 1 [Source:HGNC Symbol;Acc:HGNC:11109]	0.329448	2.88838	4.09424	0.0443661	0.999995
ENSG00000174010	KLHL15	kelch like family member 15 [Source:HGNC Symbol;Acc:HGNC:29347]	0.474171	2.5326	4.09417	0.0443679	0.999995
ENSG00000213152	RPL7AP60	ribosomal protein L7a pseudogene 60 [Source:HGNC Symbol;Acc:HGNC:35859]	-0.857174	-0.116877	4.0898	0.0444806	0.999995
ENSG00000167785	ZNF558	zinc finger protein 558 [Source:HGNC Symbol;Acc:HGNC:26422]	0.459917	3.43026	4.08542	0.0445935	0.999995
ENSG00000228205		ribosomal protein S3 (RPS3) pseudogene	0.521829	2.56429	4.07675	0.0448181	0.999995
ENSG00000237788		cytokine-like nuclear factor n-pac (N-PAC) pseudogene	0.899852	0.0233765	4.07238	0.0449318	0.999995
ENSG00000196151	WDSUB1	WD repeat, sterile alpha motif and U-box domain containing 1 [Source:HGNC Symbol;Acc:HGNC:26697]	0.387761	2.3219	4.06486	0.0451278	0.999995
ENSG00000124177	CHD6	chromodomain helicase DNA binding protein 6 [Source:HGNC Symbol;Acc:HGNC:19057]	0.304097	5.09651	4.0621	0.0452001	0.999995
ENSG00000147231	RADX	RPA1 related single stranded DNA binding protein, X-linked [Source:HGNC Symbol;Acc:HGNC:25486]	0.66603	1.43305	4.06194	0.0452043	0.999995
ENSG00000225580	PA2G4P5	proliferation-associated 2G4 pseudogene 5 [Source:HGNC Symbol;Acc:HGNC:32218]	-1.16071	-0.602154	4.05193	0.0454676	0.999995
ENSG00000256087	ZNF432	zinc finger protein 432 [Source:HGNC Symbol;Acc:HGNC:20810]	0.446509	2.87126	4.05153	0.0454782	0.999995
ENSG00000269967		novel transcript	0.855328	-0.0196691	4.04105	0.0457555	0.999995
ENSG00000240303	ACAD11	acyl-CoA dehydrogenase family member 11 [Source:HGNC Symbol;Acc:HGNC:30211]	0.886486	-0.0997344	3.99447	0.0470101	0.999995
ENSG00000228446	ANKRD49P1	ANKRD49 pseudogene 1 [Source:HGNC Symbol;Acc:HGNC:54619]	-1.0256	-0.587741	3.98117	0.0473748	0.999995
ENSG00000110801	PSMD9	proteasome 26S subunit, non-ATPase 9 [Source:HGNC Symbol;Acc:HGNC:9567]	-0.24899	3.51626	3.9703	0.0476753	0.999995
ENSG00000231700		pseudogene similar to part of SON DNA binding protein (SON)	1.02685	-0.789778	3.94307	0.0484371	0.999995
ENSG00000269176		novel transcript, antisense to TAF6L	-0.584767	0.491797	3.93793	0.0485822	0.999995
ENSG00000166902	MRPL16	mitochondrial ribosomal protein L16 [Source:HGNC Symbol;Acc:HGNC:14476]	-0.22094	4.42707	3.92547	0.0489362	0.999995
ENSG00000086475	SEPHS1	selenophosphate synthetase 1 [Source:HGNC Symbol;Acc:HGNC:19685]	0.24279	4.07322	3.9192	0.0491153	0.999995
ENSG00000136141	LRCH1	leucine rich repeats and calponin homology domain containing 1 [Source:HGNC Symbol;Acc:HGNC:20309]	0.318221	3.3714	3.91169	0.0493308	0.999995
ENSG00000204519	ZNF551	zinc finger protein 551 [Source:HGNC Symbol;Acc:HGNC:25108]	0.359199	2.76093	3.90322	0.0495749	0.999995
ENSG00000154957	ZNF18	zinc finger protein 18 [Source:HGNC Symbol;Acc:HGNC:12969]	-0.248223	4.28825	3.89859	0.0497089	0.999995
ENSG00000266373		zinc finger protein 592 (ZNF592) pseudogene	0.828094	-0.401642	3.89629	0.0497758	0.999995
ENSG00000162971	TYW5	tRNA-yW synthesizing protein 5 [Source:HGNC Symbol;Acc:HGNC:26754]	0.382697	3.00086	3.89591	0.0497866	0.999995
ENSG00000121864	ZNF639	zinc finger protein 639 [Source:HGNC Symbol;Acc:HGNC:30950]	0.377271	3.26781	3.88761	0.0500284	0.999995
ENSG00000258768		novel transcript	-0.675277	0.509426	3.8835	0.0501485	0.999995
ENSG00000040199	PHLPP2	PH domain and leucine rich repeat protein phosphatase 2 [Source:HGNC Symbol;Acc:HGNC:29149]	0.411437	2.70882	3.88073	0.0502296	0.999995
ENSG00000110025	SNX15	sorting nexin 15 [Source:HGNC Symbol;Acc:HGNC:14978]	-0.554058	1.24839	3.8766	0.0503509	0.999995
ENSG00000163738	MTHFD2L	methylenetetrahydrofolate dehydrogenase (NADP+ dependent) 2 like [Source:HGNC Symbol;Acc:HGNC:31865]	0.613478	1.40473	3.8763	0.0503599	0.999995
ENSG00000146963	LUC7L2	LUC7 like 2, pre-mRNA splicing factor [Source:HGNC Symbol;Acc:HGNC:21608]	0.211116	4.64606	3.86461	0.0507046	0.999995
ENSG00000228477		ribosomal protein S2 (RPS2) pseudogene	-0.752906	-0.0128875	3.86375	0.05073	0.999995
ENSG00000116675	DNAJC6	DnaJ heat shock protein family (Hsp40) member C6 [Source:HGNC Symbol;Acc:HGNC:15469]	-0.987476	-0.51143	3.86048	0.0508271	0.999995
ENSG00000259429	UBE2Q2P2	UBE2Q2 pseudogene 2 [Source:HGNC Symbol;Acc:HGNC:37440]	1.19946	-0.860524	3.85683	0.0509355	0.999995
ENSG00000204619	PPP1R11	protein phosphatase 1 regulatory inhibitor subunit 11 [Source:HGNC Symbol;Acc:HGNC:9285]	-0.231447	6.28832	3.85499	0.0509903	0.999995
ENSG00000265996	MIR3671	microRNA 3671 [Source:HGNC Symbol;Acc:HGNC:38925]	-1.04791	-0.487655	3.85497	0.0509911	0.999995
ENSG00000114904	NEK4	NIMA related kinase 4 [Source:HGNC Symbol;Acc:HGNC:11399]	0.257087	3.83153	3.85329	0.051041	0.999995
ENSG00000225931		novel transcript	-0.848871	-0.0101887	3.84957	0.0511521	0.999995
ENSG00000214552	COPS8P2	COP9 signalosome subunit 8 pseudogene 2 [Source:HGNC Symbol;Acc:HGNC:45270]	0.760564	0.0752252	3.84814	0.0511949	0.999995
ENSG00000258539		novel transcript, METTL10-FAM53B readthrough	0.683782	0.276626	3.84712	0.0512256	0.999995
ENSG00000174799	CEP135	centrosomal protein 135 [Source:HGNC Symbol;Acc:HGNC:29086]	0.429447	3.47962	3.84549	0.0512744	0.999995
ENSG00000259291	ZNF710-AS1	ZNF710 antisense RNA 1 [Source:HGNC Symbol;Acc:HGNC:53141]	-0.296171	3.08733	3.83902	0.0514685	0.999995
ENSG00000175294	CATSPER1	cation channel sperm associated 1 [Source:HGNC Symbol;Acc:HGNC:17116]	-0.523121	1.79994	3.83157	0.0516933	0.999995
ENSG00000156395	SORCS3	sortilin related VPS10 domain containing receptor 3 [Source:HGNC Symbol;Acc:HGNC:16699]	1.16161	-0.602434	3.81961	0.0520561	0.999995
ENSG00000197099	HRG-AS1	HRG and FETUB antisense RNA 1 [Source:HGNC Symbol;Acc:HGNC:55915]	1.0846	-0.67341	3.80302	0.0525639	0.999995
ENSG00000102781	KATNAL1	katanin catalytic subunit A1 like 1 [Source:HGNC Symbol;Acc:HGNC:28361]	0.508747	1.4002	3.78447	0.0531382	0.999995
ENSG00000168566	SNRNP48	small nuclear ribonucleoprotein U11/U12 subunit 48 [Source:HGNC Symbol;Acc:HGNC:21368]	0.345997	3.77525	3.77324	0.053489	0.999995
ENSG00000236778	INTS6-AS1	INTS6 antisense RNA 1 [Source:HGNC Symbol;Acc:HGNC:42691]	0.516442	1.66993	3.76341	0.0537983	0.999995
ENSG00000138593	SECISBP2L	SECIS binding protein 2 like [Source:HGNC Symbol;Acc:HGNC:28997]	0.32251	4.33908	3.76082	0.0538799	0.999995
ENSG00000139636	LMBR1L	limb development membrane protein 1 like [Source:HGNC Symbol;Acc:HGNC:18268]	-0.174875	6.28554	3.75752	0.0539843	0.999995
ENSG00000163960	UBXN7	UBX domain protein 7 [Source:HGNC Symbol;Acc:HGNC:29119]	0.203127	5.94929	3.75689	0.0540044	0.999995
ENSG00000239672	NME1	NME/NM23 nucleoside diphosphate kinase 1 [Source:HGNC Symbol;Acc:HGNC:7849]	0.494854	2.02881	3.75184	0.0541645	0.999995
ENSG00000183889		novel member of the nuclear pore complex interacting protein NPIP gene family	2.03842	-0.357438	3.75202	0.0541797	0.999995
ENSG00000011114	BTBD7	BTB domain containing 7 [Source:HGNC Symbol;Acc:HGNC:18269]	0.25256	4.48814	3.75095	0.0541927	0.999995
ENSG00000072571	HMMR	hyaluronan mediated motility receptor [Source:HGNC Symbol;Acc:HGNC:5012]	1.39349	-0.805054	3.74581	0.0543565	0.999995
ENSG00000226138		ATPase, H+ transporting, lysosomal 14kDa, V1 subunit F (ATP6V1F) pseudogene	-1.0866	-0.807423	3.73609	0.0546673	0.999995
ENSG00000141179	PCTP	phosphatidylcholine transfer protein [Source:HGNC Symbol;Acc:HGNC:8752]	-0.374714	4.88392	3.70825	0.0555685	0.999995
ENSG00000134046	MBD2	methyl-CpG binding domain protein 2 [Source:HGNC Symbol;Acc:HGNC:6917]	-0.190886	6.08427	3.70399	0.0557079	0.999995
ENSG00000249087	ZNF436-AS1	ZNF436 antisense RNA 1 [Source:HGNC Symbol;Acc:HGNC:25122]	-0.514443	1.06518	3.70059	0.0558193	0.999995
ENSG00000261373	VPS9D1-AS1	VPS9D1 antisense RNA 1 [Source:HGNC Symbol;Acc:HGNC:48915]	-0.857022	-0.14404	3.68494	0.0563352	0.999995
ENSG00000279841		novel transcript	-0.620412	0.984915	3.6811	0.0564628	0.999995
ENSG00000232160	RAP2C-AS1	RAP2C antisense RNA 1 [Source:HGNC Symbol;Acc:HGNC:40957]	0.8576	-0.339025	3.68083	0.0564716	0.999995
ENSG00000187187	ZNF546	zinc finger protein 546 [Source:HGNC Symbol;Acc:HGNC:28671]	0.528521	1.7483	3.67547	0.0566501	0.999995
ENSG00000006625	GGCT	gamma-glutamylcyclotransferase [Source:HGNC Symbol;Acc:HGNC:21705]	0.451964	1.54454	3.66286	0.0570721	0.999995
ENSG00000134030	CTIF	cap binding complex dependent translation initiation factor [Source:HGNC Symbol;Acc:HGNC:23925]	-0.347463	3.2398	3.65451	0.0573534	0.999995
ENSG00000275857		novel transcript, antisense to KIF22	-0.937486	-0.749499	3.64647	0.0576258	0.999995
ENSG00000255045		novel transcript	1.172	-0.711355	3.63758	0.0579282	0.999995
ENSG00000134716	CYP2J2	cytochrome P450 family 2 subfamily J member 2 [Source:HGNC Symbol;Acc:HGNC:2634]	1.13593	-0.788981	3.63706	0.0579461	0.999995
ENSG00000221926	TRIM16	tripartite motif containing 16 [Source:HGNC Symbol;Acc:HGNC:17241]	0.495624	1.37702	3.63642	0.0579679	0.999995
ENSG00000246898	LINC00920	long intergenic non-protein coding RNA 920 [Source:HGNC Symbol;Acc:HGNC:48611]	0.703777	0.679254	3.63461	0.05803	0.999995
ENSG00000144357	UBR3	ubiquitin protein ligase E3 component n-recognin 3 [Source:HGNC Symbol;Acc:HGNC:30467]	0.282111	4.3331	3.63139	0.05814	0.999995
ENSG00000177738	ANXA2R-OT1	ANXA2R overlapping transcript [Source:HGNC Symbol;Acc:HGNC:48996]	0.321497	2.32146	3.62382	0.0584001	0.999995
ENSG00000129480	DTD2	D-aminoacyl-tRNA deacylase 2 [Source:HGNC Symbol;Acc:HGNC:20277]	0.449591	2.25974	3.61631	0.0586594	0.999995
ENSG00000166908	PIP4K2C	phosphatidylinositol-5-phosphate 4-kinase type 2 gamma [Source:HGNC Symbol;Acc:HGNC:23786]	-0.213495	4.99599	3.61422	0.0587318	0.999995
ENSG00000105072	C19orf44	chromosome 19 open reading frame 44 [Source:HGNC Symbol;Acc:HGNC:26141]	0.418486	1.96619	3.60363	0.0590999	0.999995
ENSG00000101695	RNF125	ring finger protein 125 [Source:HGNC Symbol;Acc:HGNC:21150]	0.236042	5.47626	3.60138	0.0591783	0.999995
ENSG00000265936		ribosomal protein L10a (RPL10A) pseudogene	-0.933819	-0.427248	3.59147	0.0595256	0.999995
ENSG00000232499		heterogeneous nuclear ribonucleoprotein A3 (hnRNPA3) pseudogene	-0.476055	1.41365	3.58684	0.0596888	0.999995
ENSG00000256591		novel transcript	-0.70387	0.463648	3.58549	0.0597364	0.999995
ENSG00000235888	LINC02940	long intergenic non-protein coding RNA 2940 [Source:HGNC Symbol;Acc:HGNC:55955]	-1.17661	-0.773997	3.57034	0.0602732	0.999995
ENSG00000180938	ZNF572	zinc finger protein 572 [Source:HGNC Symbol;Acc:HGNC:26758]	0.787237	0.110951	3.56864	0.060334	0.999995
ENSG00000248641	HMGA1P2	high mobility group AT-hook 1 pseudogene 2 [Source:HGNC Symbol;Acc:HGNC:13322]	-0.701718	0.241632	3.5604	0.0606288	0.999995
ENSG00000158691	ZSCAN12	zinc finger and SCAN domain containing 12 [Source:HGNC Symbol;Acc:HGNC:13172]	0.495808	1.90595	3.55241	0.0609156	0.999995
ENSG00000233387	IATPR	ITGB1 adjacent tumor promoting lncRNA [Source:HGNC Symbol;Acc:HGNC:53719]	-1.13763	-0.659687	3.54638	0.0611335	0.999995
ENSG00000188725	SMIM15	small integral membrane protein 15 [Source:HGNC Symbol;Acc:HGNC:33861]	0.384761	3.28031	3.54432	0.0612079	0.999995
ENSG00000177272	KCNA3	potassium voltage-gated channel subfamily A member 3 [Source:HGNC Symbol;Acc:HGNC:6221]	0.385603	2.95178	3.54414	0.0612145	0.999995
ENSG00000183309	ZNF623	zinc finger protein 623 [Source:HGNC Symbol;Acc:HGNC:29084]	0.270182	4.32445	3.54398	0.0612203	0.999995
ENSG00000088836	SLC4A11	solute carrier family 4 member 11 [Source:HGNC Symbol;Acc:HGNC:16438]	-1.01809	-0.811898	3.54235	0.0612795	0.999995
ENSG00000131437	KIF3A	kinesin family member 3A [Source:HGNC Symbol;Acc:HGNC:6319]	0.399694	3.03463	3.53841	0.0614223	0.999995
ENSG00000188868	ZNF563	zinc finger protein 563 [Source:HGNC Symbol;Acc:HGNC:30498]	0.570996	1.15481	3.53519	0.0615396	0.999995
ENSG00000285669		novel transcript	0.647366	0.727794	3.52582	0.0618819	0.999995
ENSG00000269982		novel transcript, antisense to TMEM111	0.766842	0.216338	3.52003	0.0620945	0.999995
ENSG00000272335		novel transcript	0.541476	1.98509	3.51834	0.0621567	0.999995
ENSG00000177628	GBA	glucosylceramidase beta [Source:HGNC Symbol;Acc:HGNC:4177]	-0.417691	5.33503	3.51538	0.0622735	0.999995
ENSG00000185829	ARL17A	ADP ribosylation factor like GTPase 17A [Source:HGNC Symbol;Acc:HGNC:24096]	1.03458	0.271978	3.51376	0.0623256	0.999995
ENSG00000205710	C17orf107	chromosome 17 open reading frame 107 [Source:HGNC Symbol;Acc:HGNC:37238]	-0.749744	0.101611	3.50717	0.0625693	0.999995
ENSG00000211597	IGKJ1	immunoglobulin kappa joining 1 [Source:HGNC Symbol;Acc:HGNC:5719]	-1.0437	-0.632527	3.49654	0.0629649	0.999995
ENSG00000197603	CPLANE1	ciliogenesis and planar polarity effector complex subunit 1 [Source:HGNC Symbol;Acc:HGNC:25801]	0.438793	2.14657	3.48809	0.0632811	0.999995
ENSG00000247363	NUP107-DT	NUP107 divergent transcript [Source:HGNC Symbol;Acc:HGNC:55587]	0.993589	-0.74242	3.487	0.0633222	0.999995
ENSG00000120333	MRPS14	mitochondrial ribosomal protein S14 [Source:HGNC Symbol;Acc:HGNC:14049]	0.30013	3.59942	3.48185	0.0635161	0.999995
ENSG00000267575	LINC02987	long intergenic non-protein coding RNA 2987 [Source:HGNC Symbol;Acc:HGNC:56093]	-0.282761	2.9933	3.48118	0.0635411	0.999995
ENSG00000234492	RPL34-DT	RPL34 divergent transcript [Source:HGNC Symbol;Acc:HGNC:26749]	1.04471	-0.641087	3.48007	0.063583	0.999995
ENSG00000175893	ZDHHC21	zinc finger DHHC-type palmitoyltransferase 21 [Source:HGNC Symbol;Acc:HGNC:20750]	0.622113	2.50195	3.47437	0.063802	0.999995
ENSG00000121406	ZNF549	zinc finger protein 549 [Source:HGNC Symbol;Acc:HGNC:26632]	0.330023	3.3468	3.47186	0.0638934	0.999995
ENSG00000164970	FAM219A	family with sequence similarity 219 member A [Source:HGNC Symbol;Acc:HGNC:19920]	-0.225548	4.4274	3.4712	0.0639188	0.999995
ENSG00000171502	COL24A1	collagen type XXIV alpha 1 chain [Source:HGNC Symbol;Acc:HGNC:20821]	1.05869	-0.891256	3.46416	0.0641863	0.999995
ENSG00000140006	WDR89	WD repeat domain 89 [Source:HGNC Symbol;Acc:HGNC:20489]	0.508407	2.88807	3.46192	0.0642716	0.999995
ENSG00000127419	TMEM175	transmembrane protein 175 [Source:HGNC Symbol;Acc:HGNC:28709]	-0.222587	5.73138	3.43278	0.0653943	0.999995
ENSG00000165914	TTC7B	tetratricopeptide repeat domain 7B [Source:HGNC Symbol;Acc:HGNC:19858]	-0.503038	2.0938	3.43228	0.0654137	0.999995
ENSG00000146556	WASH2P	WASP family homolog 2, pseudogene [Source:HGNC Symbol;Acc:HGNC:33145]	-0.372103	2.84831	3.42906	0.0655389	0.999995
ENSG00000126777	KTN1	kinectin 1 [Source:HGNC Symbol;Acc:HGNC:6467]	0.330849	6.04257	3.41964	0.0659074	0.999995
ENSG00000240890		G2/M-phase specific E3 ubiquitin ligase (G2E3) pseudogene	1.27738	-0.921761	3.41951	0.0659123	0.999995
ENSG00000131375	CAPN7	calpain 7 [Source:HGNC Symbol;Acc:HGNC:1484]	0.393449	3.94054	3.41452	0.0661085	0.999995
ENSG00000155755	TMEM237	transmembrane protein 237 [Source:HGNC Symbol;Acc:HGNC:14432]	0.732059	0.49981	3.41445	0.0661112	0.999995
ENSG00000100211	CBY1	chibby family member 1, beta catenin antagonist [Source:HGNC Symbol;Acc:HGNC:1307]	0.261006	3.27179	3.41287	0.0661733	0.999995
ENSG00000162384	CZIB	CXXC motif containing zinc binding protein [Source:HGNC Symbol;Acc:HGNC:26059]	-0.167988	4.78784	3.40328	0.0665523	0.999995
ENSG00000159917	ZNF235	zinc finger protein 235 [Source:HGNC Symbol;Acc:HGNC:12866]	0.436121	1.99963	3.39715	0.0667956	0.999995
ENSG00000129003	VPS13C	vacuolar protein sorting 13 homolog C [Source:HGNC Symbol;Acc:HGNC:23594]	0.362051	6.06845	3.39707	0.0668013	0.999995
ENSG00000270983		ubiquitin-like modifier activating enzyme 2 (UBA2) pseudogene	0.931208	-0.564984	3.39385	0.0669271	0.999995
ENSG00000156650	KAT6B	lysine acetyltransferase 6B [Source:HGNC Symbol;Acc:HGNC:17582]	0.310325	4.85332	3.39187	0.0670061	0.999995
ENSG00000106086	PLEKHA8	pleckstrin homology domain containing A8 [Source:HGNC Symbol;Acc:HGNC:30037]	0.429874	2.58668	3.38994	0.0670829	0.999995
ENSG00000197385	ZNF860	zinc finger protein 860 [Source:HGNC Symbol;Acc:HGNC:34513]	0.94935	0.717347	3.3892	0.0671149	0.999995
ENSG00000272463		novel transcript	1.05005	-0.160332	3.38699	0.067201	0.999995
ENSG00000146587	RBAK	RB associated KRAB zinc finger [Source:HGNC Symbol;Acc:HGNC:17680]	0.476069	3.27073	3.37721	0.067594	0.999995
ENSG00000256073	URB1-AS1	URB1 antisense RNA 1 (head to head) [Source:HGNC Symbol;Acc:HGNC:23128]	0.785937	-0.0652107	3.37365	0.0677374	0.999995
ENSG00000213904	LIPE-AS1	LIPE antisense RNA 1 [Source:HGNC Symbol;Acc:HGNC:48589]	0.692371	0.211025	3.37105	0.0678427	0.999995
ENSG00000275120		novel transcript, antisense to ZSCAN2	-0.518629	1.05972	3.36917	0.0679189	0.999995
ENSG00000163808	KIF15	kinesin family member 15 [Source:HGNC Symbol;Acc:HGNC:17273]	1.00327	-0.293247	3.36471	0.0680998	0.999995
ENSG00000165832	TRUB1	TruB pseudouridine synthase family member 1 [Source:HGNC Symbol;Acc:HGNC:16060]	0.579775	2.31148	3.36395	0.0681305	0.999995
ENSG00000204147	ASAH2B	N-acylsphingosine amidohydrolase 2B [Source:HGNC Symbol;Acc:HGNC:23456]	1.04595	-0.547222	3.35516	0.0684889	0.999995
ENSG00000267390	KDSR-DT	KDSR divergent transcript [Source:HGNC Symbol;Acc:HGNC:55299]	-0.824244	-0.298274	3.34982	0.0687075	0.999995
ENSG00000157827	FMNL2	formin like 2 [Source:HGNC Symbol;Acc:HGNC:18267]	0.615714	1.18295	3.3493	0.0687286	0.999995
ENSG00000205609	EIF3CL	eukaryotic translation initiation factor 3 subunit C like [Source:HGNC Symbol;Acc:HGNC:26347]	2.04789	2.27045	3.34658	0.0688914	0.999995
ENSG00000077713	SLC25A43	solute carrier family 25 member 43 [Source:HGNC Symbol;Acc:HGNC:30557]	0.352542	2.62347	3.33772	0.0692056	0.999995
ENSG00000169570	DTWD2	DTW domain containing 2 [Source:HGNC Symbol;Acc:HGNC:19334]	0.500687	1.53062	3.33491	0.0693217	0.999995
ENSG00000151353	TMEM18	transmembrane protein 18 [Source:HGNC Symbol;Acc:HGNC:25257]	0.266942	4.07421	3.33457	0.0693359	0.999995
ENSG00000116754	SRSF11	serine and arginine rich splicing factor 11 [Source:HGNC Symbol;Acc:HGNC:10782]	0.257744	7.27288	3.33194	0.069445	0.999995
ENSG00000055609	KMT2C	lysine methyltransferase 2C [Source:HGNC Symbol;Acc:HGNC:13726]	0.32096	6.13888	3.33022	0.0695164	0.999995
ENSG00000227615		ribosomal protein S12 (RPS12) pseudogene	0.49453	3.59916	3.32371	0.0697921	0.999995
ENSG00000161714	PLCD3	phospholipase C delta 3 [Source:HGNC Symbol;Acc:HGNC:9061]	-0.485252	1.3715	3.31994	0.0699444	0.999995
ENSG00000104218	CSPP1	centrosome and spindle pole associated protein 1 [Source:HGNC Symbol;Acc:HGNC:26193]	0.316304	3.84755	3.31335	0.0702206	0.999995
ENSG00000255967	HADHAP2	HADHA pseudogene 2 [Source:HGNC Symbol;Acc:HGNC:38585]	0.924246	-0.545229	3.31066	0.0703338	0.999995
ENSG00000226711	FAM66C	family with sequence similarity 66 member C [Source:HGNC Symbol;Acc:HGNC:21644]	0.853573	-0.244729	3.31017	0.0703545	0.999995
ENSG00000186687	LYRM7	LYR motif containing 7 [Source:HGNC Symbol;Acc:HGNC:28072]	0.313659	4.28085	3.30499	0.0705725	0.999995
ENSG00000189057	FAM111B	FAM111 trypsin like peptidase B [Source:HGNC Symbol;Acc:HGNC:24200]	0.888184	0.514763	3.29434	0.0710236	0.999995
ENSG00000235472	EIF4A1P7	eukaryotic translation initiation factor 4A1 pseudogene 7 [Source:HGNC Symbol;Acc:HGNC:37926]	0.496463	1.27213	3.29356	0.0710568	0.999995
ENSG00000129226	CD68	CD68 molecule [Source:HGNC Symbol;Acc:HGNC:1693]	-0.64258	0.737682	3.29096	0.0711676	0.999995
ENSG00000118655	DCLRE1B	DNA cross-link repair 1B [Source:HGNC Symbol;Acc:HGNC:17641]	-0.31361	2.68477	3.29	0.0712084	0.999995
ENSG00000174977		poly(A) binding protein interacting protein 1 (PAIP1) pseudogene	0.840164	-0.091457	3.28519	0.0714135	0.999995
ENSG00000143363	PRUNE1	prune exopolyphosphatase 1 [Source:HGNC Symbol;Acc:HGNC:13420]	-0.20409	4.69364	3.28298	0.0715082	0.999995
ENSG00000255014	ARL6IP1P3	ADP ribosylation factor like GTPase 6 interacting protein 1 pseudogene 3 [Source:HGNC Symbol;Acc:HGNC:44972]	0.761391	-0.0993694	3.2818	0.0715589	0.999995
ENSG00000172345	STARD5	StAR related lipid transfer domain containing 5 [Source:HGNC Symbol;Acc:HGNC:18065]	0.453785	2.21657	3.2746	0.0718682	0.999995
ENSG00000276718		novel transcript, antisense to VAMP1	0.405442	1.54016	3.26621	0.0722303	0.999995
ENSG00000254454	RCC2P6	regulator of chromosome condensation 2 pseudogene 6 [Source:HGNC Symbol;Acc:HGNC:42382]	0.859992	-0.543282	3.26463	0.0722987	0.999995
ENSG00000240038	AMY2B	amylase alpha 2B [Source:HGNC Symbol;Acc:HGNC:478]	0.305472	3.80107	3.25652	0.072651	0.999995
ENSG00000259865		novel transcript	0.706331	2.90845	3.25662	0.0726664	0.999995
ENSG00000179057	IGSF22	immunoglobulin superfamily member 22 [Source:HGNC Symbol;Acc:HGNC:26750]	0.842987	-0.246313	3.24653	0.0730877	0.999995
ENSG00000267749		novel transcript, sense intronic to GNG7	-0.886266	-0.361284	3.24472	0.0731669	0.999995
ENSG00000270170	NCBP2AS2	NCBP2 antisense 2 (head to head) [Source:HGNC Symbol;Acc:HGNC:25121]	0.30913	3.21264	3.23325	0.0736721	0.999995
ENSG00000230551		novel transcript	0.365258	4.87206	3.21982	0.0742707	0.999995
ENSG00000116005	PCYOX1	prenylcysteine oxidase 1 [Source:HGNC Symbol;Acc:HGNC:20588]	0.239602	4.13775	3.21634	0.0744242	0.999995
ENSG00000137710	RDX	radixin [Source:HGNC Symbol;Acc:HGNC:9944]	0.307985	3.19169	3.21426	0.0745172	0.999995
ENSG00000175730	BAK1P1	BCL2 antagonist/killer 1 pseudogene 1 [Source:HGNC Symbol;Acc:HGNC:996]	-0.515506	0.993289	3.20939	0.0747352	0.999995
ENSG00000241641	RPS23P6	ribosomal protein S23 pseudogene 6 [Source:HGNC Symbol;Acc:HGNC:36511]	1.24292	-0.337302	3.20096	0.0751152	0.999995
ENSG00000279789		novel transcript, sense intronic to KCTD13	0.302305	2.8619	3.20011	0.0751536	0.999995
ENSG00000189369	GSPT2	G1 to S phase transition 2 [Source:HGNC Symbol;Acc:HGNC:4622]	0.327705	2.93377	3.19681	0.0753028	0.999995
ENSG00000183742	MACC1	MET transcriptional regulator MACC1 [Source:HGNC Symbol;Acc:HGNC:30215]	1.07759	-0.839885	3.19542	0.0753657	0.999995
ENSG00000119685	TTLL5	tubulin tyrosine ligase like 5 [Source:HGNC Symbol;Acc:HGNC:19963]	-0.280139	3.2817	3.19359	0.0754486	0.999995
ENSG00000274752	TRBV12-3	T cell receptor beta variable 12-3 [Source:HGNC Symbol;Acc:HGNC:12185]	0.907217	-0.313521	3.18704	0.0757463	0.999995
ENSG00000116641	DOCK7	dedicator of cytokinesis 7 [Source:HGNC Symbol;Acc:HGNC:19190]	0.389698	1.87306	3.18611	0.0757889	0.999995
ENSG00000151465	CDC123	cell division cycle 123 [Source:HGNC Symbol;Acc:HGNC:16827]	-0.244485	6.00214	3.17688	0.076211	0.999995
ENSG00000183171		nucleolar protein 11, pseudogene	0.614741	0.306897	3.1763	0.0762374	0.999995
ENSG00000198718	TOGARAM1	TOG array regulator of axonemal microtubules 1 [Source:HGNC Symbol;Acc:HGNC:19959]	0.393657	2.6654	3.17355	0.0763639	0.999995
ENSG00000109944	JHY	junctional cadherin complex regulator [Source:HGNC Symbol;Acc:HGNC:26288]	0.578199	0.944877	3.16905	0.0765708	0.999995
ENSG00000136383	ALPK3	alpha kinase 3 [Source:HGNC Symbol;Acc:HGNC:17574]	-0.637021	1.08841	3.16321	0.0768409	0.999995
ENSG00000139116	KIF21A	kinesin family member 21A [Source:HGNC Symbol;Acc:HGNC:19349]	0.405463	3.0708	3.1611	0.0769386	0.999995
ENSG00000255837	TAS2R20	taste 2 receptor member 20 [Source:HGNC Symbol;Acc:HGNC:19109]	0.927739	-0.11705	3.16045	0.0769684	0.999995
ENSG00000251692	PTX4	pentraxin 4 [Source:HGNC Symbol;Acc:HGNC:14171]	-1.10546	-0.7472	3.14696	0.0775969	0.999995
ENSG00000186141	POLR3C	RNA polymerase III subunit C [Source:HGNC Symbol;Acc:HGNC:30076]	-0.190877	4.44619	3.14683	0.0776031	0.999995
ENSG00000144306	SCRN3	secernin 3 [Source:HGNC Symbol;Acc:HGNC:30382]	0.394515	2.61903	3.14131	0.0778616	0.999995
ENSG00000101052	IFT52	intraflagellar transport 52 [Source:HGNC Symbol;Acc:HGNC:15901]	-0.271004	3.36183	3.1311	0.0783428	0.999995
ENSG00000065600	PACC1	proton activated chloride channel 1 [Source:HGNC Symbol;Acc:HGNC:25593]	0.25597	2.77498	3.12464	0.0786483	0.999995
ENSG00000102967	DHODH	dihydroorotate dehydrogenase (quinone) [Source:HGNC Symbol;Acc:HGNC:2867]	0.252816	3.09417	3.12398	0.0786798	0.999995
ENSG00000233411		novel transcript	0.953449	1.13311	3.12164	0.078802	0.999995
ENSG00000164053	ATRIP	ATR interacting protein [Source:HGNC Symbol;Acc:HGNC:33499]	-0.250387	3.44819	3.11668	0.0790274	0.999995
ENSG00000171720	HDAC3	histone deacetylase 3 [Source:HGNC Symbol;Acc:HGNC:4854]	-0.139339	5.79864	3.11588	0.0790652	0.999995
ENSG00000226054	MEMO1P1	mediator of cell motility 1 pseudogene 1 [Source:HGNC Symbol;Acc:HGNC:23274]	-0.507823	1.0234	3.11102	0.0792979	0.999995
ENSG00000080345	RIF1	replication timing regulatory factor 1 [Source:HGNC Symbol;Acc:HGNC:23207]	0.319578	4.66873	3.10907	0.0793915	0.999995
ENSG00000112208	BAG2	BAG cochaperone 2 [Source:HGNC Symbol;Acc:HGNC:938]	0.483339	1.87265	3.10638	0.0795205	0.999995
ENSG00000150991	UBC	ubiquitin C [Source:HGNC Symbol;Acc:HGNC:12468]	-0.261913	9.67734	3.1057	0.0795528	0.999995
ENSG00000140961	OSGIN1	oxidative stress induced growth inhibitor 1 [Source:HGNC Symbol;Acc:HGNC:30093]	-0.570458	2.25001	3.10439	0.0796161	0.999995
ENSG00000146410	MTFR2	mitochondrial fission regulator 2 [Source:HGNC Symbol;Acc:HGNC:21115]	0.535223	0.324919	3.10079	0.0797892	0.999995
ENSG00000235257	ITGA9-AS1	ITGA9 antisense RNA 1 [Source:HGNC Symbol;Acc:HGNC:49668]	-1.02331	-0.827789	3.0958	0.0800302	0.999995
ENSG00000255819	KLRC4-KLRK1	KLRC4-KLRK1 readthrough [Source:HGNC Symbol;Acc:HGNC:48357]	1.1073	-0.758777	3.09428	0.0801041	0.999995
ENSG00000183439	TRIM61	tripartite motif containing 61 [Source:HGNC Symbol;Acc:HGNC:24339]	-1.19622	-0.844192	3.09402	0.0801165	0.999995
ENSG00000223518	CSNK1A1P1	casein kinase 1 alpha 1 pseudogene 1 [Source:HGNC Symbol;Acc:HGNC:30446]	-0.680958	-0.131287	3.09363	0.0801352	0.999995
ENSG00000272112		novel transcript	-0.452733	0.917121	3.09269	0.0801808	0.999995
ENSG00000254294	IMPDH1P6	inosine monophosphate dehydrogenase 1 pseudogene 6 [Source:HGNC Symbol;Acc:HGNC:33961]	0.869375	-0.0681986	3.084	0.0806034	0.999995
ENSG00000166266	CUL5	cullin 5 [Source:HGNC Symbol;Acc:HGNC:2556]	0.456709	3.76832	3.07763	0.0809194	0.999995
ENSG00000114098	ARMC8	armadillo repeat containing 8 [Source:HGNC Symbol;Acc:HGNC:24999]	0.176344	5.05298	3.07649	0.0809704	0.999995
ENSG00000279570		TEC	1.03451	-0.379586	3.07174	0.0812031	0.999995
ENSG00000117748	RPA2	replication protein A2 [Source:HGNC Symbol;Acc:HGNC:10290]	-0.164327	5.80239	3.0716	0.0812099	0.999995
ENSG00000162607	USP1	ubiquitin specific peptidase 1 [Source:HGNC Symbol;Acc:HGNC:12607]	0.383561	4.76952	3.06515	0.081533	0.999995
ENSG00000196950	SLC39A10	solute carrier family 39 member 10 [Source:HGNC Symbol;Acc:HGNC:20861]	0.472119	4.08784	3.06468	0.0815619	0.999995
ENSG00000206530	CFAP44	cilia and flagella associated protein 44 [Source:HGNC Symbol;Acc:HGNC:25631]	0.377592	2.92304	3.05982	0.0817914	0.999995
ENSG00000204599	TRIM39	tripartite motif containing 39 [Source:HGNC Symbol;Acc:HGNC:10065]	-0.199606	4.45179	3.05748	0.0819075	0.999995
ENSG00000137601	NEK1	NIMA related kinase 1 [Source:HGNC Symbol;Acc:HGNC:7744]	0.375047	2.82533	3.05509	0.0820258	0.999995
ENSG00000065621	GSTO2	glutathione S-transferase omega 2 [Source:HGNC Symbol;Acc:HGNC:23064]	0.657016	0.496585	3.04999	0.0822796	0.999995
ENSG00000156973	PDE6D	phosphodiesterase 6D [Source:HGNC Symbol;Acc:HGNC:8788]	-0.184871	3.86731	3.04891	0.0823337	0.999995
ENSG00000198682	PAPSS2	3'-phosphoadenosine 5'-phosphosulfate synthase 2 [Source:HGNC Symbol;Acc:HGNC:8604]	-0.522277	1.70683	3.03836	0.0828616	0.999995
ENSG00000271614	ATP2B1-AS1	ATP2B1 antisense RNA 1 [Source:HGNC Symbol;Acc:HGNC:27883]	0.469558	1.7517	3.03636	0.0829621	0.999995
ENSG00000261098		novel transcript	0.54242	1.22842	3.03422	0.0830701	0.999995
ENSG00000182481	KPNA2	karyopherin subunit alpha 2 [Source:HGNC Symbol;Acc:HGNC:6395]	-0.316523	3.73322	3.03261	0.0831508	0.999995
ENSG00000225423	TNPO1P1	transportin 1 pseudogene 1 [Source:HGNC Symbol;Acc:HGNC:45120]	-0.944996	-0.355099	3.03245	0.0831592	0.999995
ENSG00000173480	ZNF417	zinc finger protein 417 [Source:HGNC Symbol;Acc:HGNC:20646]	0.303408	3.63598	3.03197	0.0831832	0.999995
ENSG00000150753	CCT5	chaperonin containing TCP1 subunit 5 [Source:HGNC Symbol;Acc:HGNC:1618]	-0.15847	6.73945	3.03194	0.0831849	0.999995
ENSG00000229447		general transcription factor IIA, 2, 12kDa (GTF2A2) pseudogene	1.01725	-0.709536	3.0298	0.0832927	0.999995
ENSG00000116205	TCEANC2	transcription elongation factor A N-terminal and central domain containing 2 [Source:HGNC Symbol;Acc:HGNC:26494]	0.173822	4.78182	3.02666	0.0834515	0.999995
ENSG00000262943	ALOX12P2	arachidonate 12-lipoxygenase pseudogene 2 [Source:HGNC Symbol;Acc:HGNC:432]	0.997586	-0.494054	3.01241	0.0841765	0.999995
ENSG00000214135	SDHAP4	SDHA pseudogene 4 [Source:HGNC Symbol;Acc:HGNC:55782]	0.372556	3.36678	3.00749	0.084428	0.999995
ENSG00000151239	TWF1	twinfilin actin binding protein 1 [Source:HGNC Symbol;Acc:HGNC:9620]	0.659583	2.36208	3.00516	0.0845559	0.999995
ENSG00000282780	TRBJ1-6	T cell receptor beta joining 1-6 [Source:HGNC Symbol;Acc:HGNC:12167]	-0.612137	1.39775	2.99915	0.0848568	0.999995
ENSG00000117013	KCNQ4	potassium voltage-gated channel subfamily Q member 4 [Source:HGNC Symbol;Acc:HGNC:6298]	-0.877163	-0.781782	2.98671	0.0855006	0.999995
ENSG00000163939	PBRM1	polybromo 1 [Source:HGNC Symbol;Acc:HGNC:30064]	0.202727	5.23262	2.98648	0.0855129	0.999995
ENSG00000182827	ACBD3	acyl-CoA binding domain containing 3 [Source:HGNC Symbol;Acc:HGNC:15453]	0.231963	4.62371	2.98625	0.0855249	0.999995
ENSG00000140830	TXNL4B	thioredoxin like 4B [Source:HGNC Symbol;Acc:HGNC:26041]	-0.169918	4.15627	2.98041	0.0858292	0.999995
ENSG00000197885	NKIRAS1	NFKB inhibitor interacting Ras like 1 [Source:HGNC Symbol;Acc:HGNC:17899]	0.544289	0.666628	2.97761	0.0859751	0.999995
ENSG00000166337	TAF10	TATA-box binding protein associated factor 10 [Source:HGNC Symbol;Acc:HGNC:11543]	-0.255354	3.35127	2.9746	0.0861327	0.999995
ENSG00000254502	FNTAP1	farnesyltransferase, CAAX box, alpha pseudogene 1 [Source:HGNC Symbol;Acc:HGNC:3783]	-0.7067	-0.192061	2.97055	0.0863455	0.999995
ENSG00000145723	GIN1	gypsy retrotransposon integrase 1 [Source:HGNC Symbol;Acc:HGNC:25959]	0.656885	1.4171	2.9689	0.0864318	0.999995
ENSG00000008311	AASS	aminoadipate-semialdehyde synthase [Source:HGNC Symbol;Acc:HGNC:17366]	0.722604	1.17425	2.96791	0.0864841	0.999995
ENSG00000061987	MON2	MON2 homolog, regulator of endosome-to-Golgi trafficking [Source:HGNC Symbol;Acc:HGNC:29177]	0.269582	5.13339	2.96764	0.0864982	0.999995
ENSG00000196569	LAMA2	laminin subunit alpha 2 [Source:HGNC Symbol;Acc:HGNC:6482]	-0.737837	0.101503	2.96505	0.0866346	0.999995
ENSG00000210196	MT-TP	mitochondrially encoded tRNA-Pro (CCN) [Source:HGNC Symbol;Acc:HGNC:7494]	1.31734	-1.03979	2.96482	0.0866466	0.999995
ENSG00000104671	DCTN6	dynactin subunit 6 [Source:HGNC Symbol;Acc:HGNC:16964]	0.414815	2.0367	2.96176	0.0868082	0.999995
ENSG00000085382	HACE1	HECT domain and ankyrin repeat containing E3 ubiquitin protein ligase 1 [Source:HGNC Symbol;Acc:HGNC:21033]	0.511147	1.91333	2.96004	0.0868993	0.999995
ENSG00000164151	ICE1	interactor of little elongation complex ELL subunit 1 [Source:HGNC Symbol;Acc:HGNC:29154]	0.240494	4.87256	2.9568	0.0870707	0.999995
ENSG00000130856	ZNF236	zinc finger protein 236 [Source:HGNC Symbol;Acc:HGNC:13028]	0.306138	3.32062	2.95535	0.0871479	0.999995
ENSG00000279670		TEC	1.05003	-0.778726	2.95351	0.0872454	0.999995
ENSG00000178585	CTNNBIP1	catenin beta interacting protein 1 [Source:HGNC Symbol;Acc:HGNC:16913]	-0.222545	4.35763	2.95315	0.0872649	0.999995
ENSG00000185721	DRG1	developmentally regulated GTP binding protein 1 [Source:HGNC Symbol;Acc:HGNC:3029]	-0.177986	4.30359	2.95109	0.0873741	0.999995
ENSG00000125650	PSPN	persephin [Source:HGNC Symbol;Acc:HGNC:9579]	-0.368297	2.05283	2.95061	0.0873995	0.999995
ENSG00000162599	NFIA	nuclear factor I A [Source:HGNC Symbol;Acc:HGNC:7784]	0.342769	2.17363	2.94848	0.0875134	0.999995
ENSG00000237984	PTENP1	phosphatase and tensin homolog pseudogene 1 [Source:HGNC Symbol;Acc:HGNC:9589]	-0.691949	0.423856	2.94709	0.0875876	0.999995
ENSG00000028203	VEZT	vezatin, adherens junctions transmembrane protein [Source:HGNC Symbol;Acc:HGNC:18258]	0.348158	3.52684	2.94657	0.0876149	0.999995
ENSG00000078177	N4BP2	NEDD4 binding protein 2 [Source:HGNC Symbol;Acc:HGNC:29851]	0.580634	2.58896	2.94484	0.0877127	0.999995
ENSG00000123737	EXOSC9	exosome component 9 [Source:HGNC Symbol;Acc:HGNC:9137]	0.198776	4.29444	2.94028	0.0879516	0.999995
ENSG00000124593		novel protein	0.767014	-0.546018	2.93869	0.0880368	0.999995
ENSG00000260081	MRFAP1P1	MRFAP1 pseudogene 1 [Source:HGNC Symbol;Acc:HGNC:55909]	1.19804	-0.88714	2.93411	0.0882832	0.999995
ENSG00000149646	CNBD2	cyclic nucleotide binding domain containing 2 [Source:HGNC Symbol;Acc:HGNC:16145]	0.65934	0.248354	2.93352	0.0883145	0.999995
ENSG00000136122	BORA	BORA aurora kinase A activator [Source:HGNC Symbol;Acc:HGNC:24724]	-0.383327	2.18676	2.93189	0.0884028	0.999995
ENSG00000226553	IMPDH1P7	inosine monophosphate dehydrogenase 1 pseudogene 7 [Source:HGNC Symbol;Acc:HGNC:33962]	-0.728005	0.202923	2.92736	0.088647	0.999995
ENSG00000116863	ADPRS	ADP-ribosylserine hydrolase [Source:HGNC Symbol;Acc:HGNC:21304]	-0.229628	5.42597	2.92707	0.0886626	0.999995
ENSG00000174891	RSRC1	arginine and serine rich coiled-coil 1 [Source:HGNC Symbol;Acc:HGNC:24152]	0.251642	3.40255	2.92279	0.0888945	0.999995
ENSG00000213213	CCDC183	coiled-coil domain containing 183 [Source:HGNC Symbol;Acc:HGNC:28236]	-0.72083	-0.27829	2.92122	0.0889797	0.999995
ENSG00000271022		programmed cell death 2, pseudogene	0.991392	-0.775383	2.91859	0.0891227	0.999995
ENSG00000255046		novel transcript	0.876631	-0.767729	2.91798	0.089156	0.999995
ENSG00000107282	APBA1	amyloid beta precursor protein binding family A member 1 [Source:HGNC Symbol;Acc:HGNC:578]	0.708739	0.0325933	2.91177	0.0894944	0.999995
ENSG00000174175	SELP	selectin P [Source:HGNC Symbol;Acc:HGNC:10721]	-0.473462	2.68098	2.90781	0.0897112	0.999995
ENSG00000114270	COL7A1	collagen type VII alpha 1 chain [Source:HGNC Symbol;Acc:HGNC:2214]	-0.531963	1.55207	2.90311	0.0899688	0.999995
ENSG00000226608	FTLP3	ferritin light chain pseudogene 3 [Source:HGNC Symbol;Acc:HGNC:4000]	-0.34066	7.53164	2.89929	0.0901789	0.999995
ENSG00000175322	ZNF519	zinc finger protein 519 [Source:HGNC Symbol;Acc:HGNC:30574]	0.590948	1.15133	2.89921	0.0901837	0.999995
ENSG00000117174	ZNHIT6	zinc finger HIT-type containing 6 [Source:HGNC Symbol;Acc:HGNC:26089]	0.262908	3.91896	2.89822	0.0902378	0.999995
ENSG00000161904	LEMD2	LEM domain nuclear envelope protein 2 [Source:HGNC Symbol;Acc:HGNC:21244]	-0.133145	6.5674	2.89527	0.090401	0.999995
ENSG00000106976	DNM1	dynamin 1 [Source:HGNC Symbol;Acc:HGNC:2972]	-0.602475	1.10242	2.89346	0.090501	0.999995
ENSG00000237668	RPS15AP38	ribosomal protein S15a pseudogene 38 [Source:HGNC Symbol;Acc:HGNC:36523]	-1.36398	-0.735133	2.89335	0.0905066	0.999995
ENSG00000144451	SPAG16	sperm associated antigen 16 [Source:HGNC Symbol;Acc:HGNC:23225]	0.630558	0.525488	2.88848	0.0907764	0.999995
ENSG00000105613	MAST1	microtubule associated serine/threonine kinase 1 [Source:HGNC Symbol;Acc:HGNC:19034]	0.934886	-0.685753	2.88367	0.0910442	0.999995
ENSG00000111727	HCFC2	host cell factor C2 [Source:HGNC Symbol;Acc:HGNC:24972]	0.431817	2.73646	2.88047	0.0912221	0.999995
ENSG00000226660	TRBV2	T cell receptor beta variable 2 [Source:HGNC Symbol;Acc:HGNC:12195]	-0.506529	1.76591	2.87644	0.0914474	0.999995
ENSG00000169020	ATP5ME	ATP synthase membrane subunit e [Source:HGNC Symbol;Acc:HGNC:846]	0.378658	3.34299	2.87241	0.0916729	0.999995
ENSG00000178502	KLHL11	kelch like family member 11 [Source:HGNC Symbol;Acc:HGNC:19008]	0.604335	1.24226	2.8722	0.0916847	0.999995
ENSG00000165997	ARL5B	ADP ribosylation factor like GTPase 5B [Source:HGNC Symbol;Acc:HGNC:23052]	0.493728	3.3552	2.86654	0.0920095	0.999995
ENSG00000142039	CCDC97	coiled-coil domain containing 97 [Source:HGNC Symbol;Acc:HGNC:28289]	-0.205879	6.16109	2.86335	0.0921827	0.999995
ENSG00000167333	TRIM68	tripartite motif containing 68 [Source:HGNC Symbol;Acc:HGNC:21161]	-0.221778	3.51299	2.85794	0.0924888	0.999995
ENSG00000115750	TAF1B	TATA-box binding protein associated factor, RNA polymerase I subunit B [Source:HGNC Symbol;Acc:HGNC:11533]	0.318772	2.42702	2.85294	0.0927725	0.999995
ENSG00000178105	DDX10	DEAD-box helicase 10 [Source:HGNC Symbol;Acc:HGNC:2735]	0.263014	3.35978	2.84674	0.0931252	0.999995
ENSG00000283994		novel transcript, sense intronic to ARHGAP15	-0.535661	1.63919	2.84618	0.0931575	0.999995
ENSG00000249565	SERBP1P5	SERPINE1 mRNA binding protein 1 pseudogene 5 [Source:HGNC Symbol;Acc:HGNC:44632]	-0.312767	2.0223	2.84374	0.0932965	0.999995
ENSG00000280347		TEC	0.543827	1.14483	2.84276	0.0933524	0.999995
ENSG00000115216	NRBP1	nuclear receptor binding protein 1 [Source:HGNC Symbol;Acc:HGNC:7993]	-0.195052	6.94831	2.84152	0.0934239	0.999995
ENSG00000258769	RAP1AP	RAP1A, member of RAS oncogene family pseudogene [Source:HGNC Symbol;Acc:HGNC:9856]	-0.874513	-0.408467	2.84047	0.093484	0.999995
ENSG00000237753	SLC20A1-DT	SLC20A1 divergent transcript [Source:HGNC Symbol;Acc:HGNC:55651]	0.451445	1.97331	2.8386	0.0935913	0.999995
ENSG00000197969	VPS13A	vacuolar protein sorting 13 homolog A [Source:HGNC Symbol;Acc:HGNC:1908]	0.430291	4.30122	2.83669	0.093711	0.999995
ENSG00000221164	SNORA11F	small nucleolar RNA, H/ACA box 11F [Source:HGNC Symbol;Acc:HGNC:52189]	-0.877003	-0.69138	2.83492	0.0938025	0.999995
ENSG00000260306		novel transcript	0.722727	0.496712	2.83241	0.093947	0.999995
ENSG00000075292	ZNF638	zinc finger protein 638 [Source:HGNC Symbol;Acc:HGNC:17894]	0.179604	5.91759	2.83083	0.0940379	0.999995
ENSG00000275454		novel transcript, antisense to IMP3	0.527433	1.04106	2.83014	0.094078	0.999995
ENSG00000266236	NARF-IT1	NARF intronic transcript 1 [Source:HGNC Symbol;Acc:HGNC:43651]	-0.475432	1.39299	2.82442	0.0944083	0.999995
ENSG00000055070	SZRD1	SUZ RNA binding domain containing 1 [Source:HGNC Symbol;Acc:HGNC:30232]	-0.141571	7.23017	2.82299	0.0944912	0.999995
ENSG00000119778	ATAD2B	ATPase family AAA domain containing 2B [Source:HGNC Symbol;Acc:HGNC:29230]	0.319163	3.8547	2.82153	0.0945761	0.999995
ENSG00000135722	FBXL8	F-box and leucine rich repeat protein 8 [Source:HGNC Symbol;Acc:HGNC:17875]	-0.343639	2.77218	2.8195	0.0946938	0.999995
ENSG00000228444		novel transcript, sense intronic to LMO7	0.793179	-0.271073	2.81757	0.0948062	0.999995
ENSG00000124602	UNC5CL	unc-5 family C-terminal like [Source:HGNC Symbol;Acc:HGNC:21203]	-0.303919	2.54743	2.81636	0.0948764	0.999995
ENSG00000226986	PRELID1P5	PRELID1 pseudogene 5 [Source:HGNC Symbol;Acc:HGNC:54770]	-0.644335	0.417608	2.81544	0.0949302	0.999995
ENSG00000128000	ZNF780B	zinc finger protein 780B [Source:HGNC Symbol;Acc:HGNC:33109]	0.480163	4.22869	2.81375	0.095047	0.999995
ENSG00000099377	HSD3B7	hydroxy-delta-5-steroid dehydrogenase, 3 beta- and steroid delta-isomerase 7 [Source:HGNC Symbol;Acc:HGNC:18324]	-0.494178	1.85238	2.80973	0.0952632	0.999995
ENSG00000132406	TMEM128	transmembrane protein 128 [Source:HGNC Symbol;Acc:HGNC:28201]	0.411532	2.76022	2.80728	0.0954068	0.999995
ENSG00000183426	NPIPA1	nuclear pore complex interacting protein family member A1 [Source:HGNC Symbol;Acc:HGNC:7909]	-0.752811	1.27896	2.80506	0.0955403	0.999995
ENSG00000205643	CDPF1	cysteine rich DPF motif domain containing 1 [Source:HGNC Symbol;Acc:HGNC:33710]	0.263816	2.84149	2.80213	0.0957094	0.999995
ENSG00000056972	TRAF3IP2	TRAF3 interacting protein 2 [Source:HGNC Symbol;Acc:HGNC:1343]	-0.218683	3.79752	2.80117	0.0957657	0.999995
ENSG00000257307		RNA-binding protein EWS (EWSR1) pseudogene	-0.816463	-0.627686	2.8008	0.0957877	0.999995
ENSG00000279434		TEC	-0.960598	-0.697847	2.80033	0.0958149	0.999995
ENSG00000142252	GEMIN7	gem nuclear organelle associated protein 7 [Source:HGNC Symbol;Acc:HGNC:20045]	-0.215023	4.4293	2.79786	0.0959605	0.999995
ENSG00000261819		novel pseudogene KIAA2013	-0.648424	0.918769	2.79706	0.0960078	0.999995
ENSG00000249978	TRGV7	T cell receptor gamma variable 7 (pseudogene) [Source:HGNC Symbol;Acc:HGNC:12293]	0.766176	0.231343	2.79582	0.096081	0.999995
ENSG00000158423	RIBC1	RIB43A domain with coiled-coils 1 [Source:HGNC Symbol;Acc:HGNC:26537]	-0.781898	-0.196075	2.79291	0.0962531	0.999995
ENSG00000152684	PELO	pelota mRNA surveillance and ribosome rescue factor [Source:HGNC Symbol;Acc:HGNC:8829]	-0.271363	4.29023	2.79266	0.0962679	0.999995
ENSG00000279253		novel transcript	-0.306275	2.74559	2.7903	0.0964073	0.999995
ENSG00000185477	GPRIN3	GPRIN family member 3 [Source:HGNC Symbol;Acc:HGNC:27733]	0.39641	4.7036	2.78839	0.09653	0.999995
ENSG00000171960	PPIH	peptidylprolyl isomerase H [Source:HGNC Symbol;Acc:HGNC:14651]	0.284195	3.69436	2.7872	0.0965917	0.999995
ENSG00000138182	KIF20B	kinesin family member 20B [Source:HGNC Symbol;Acc:HGNC:7212]	0.42932	3.2728	2.78468	0.0967415	0.999995
ENSG00000204152	TIMM23B	translocase of inner mitochondrial membrane 23 homolog B [Source:HGNC Symbol;Acc:HGNC:23581]	-0.536723	0.491182	2.77915	0.0970712	0.999995
ENSG00000225632		novel transcript	-1.05959	-0.957904	2.77759	0.097164	0.999995
ENSG00000256053	COA8	cytochrome c oxidase assembly factor 8 [Source:HGNC Symbol;Acc:HGNC:20492]	0.242206	3.10805	2.77505	0.0973159	0.999995
ENSG00000196705	ZNF431	zinc finger protein 431 [Source:HGNC Symbol;Acc:HGNC:20809]	0.316283	4.2521	2.77147	0.0975306	0.999995
ENSG00000184293	CLECL1	C-type lectin like 1 [Source:HGNC Symbol;Acc:HGNC:24462]	0.791928	0.0901881	2.76968	0.0976382	0.999995
ENSG00000197619	ZNF615	zinc finger protein 615 [Source:HGNC Symbol;Acc:HGNC:24740]	0.35199	2.36865	2.76843	0.0977132	0.999995
ENSG00000108506	INTS2	integrator complex subunit 2 [Source:HGNC Symbol;Acc:HGNC:29241]	0.351778	2.98262	2.76263	0.0980627	0.999995
ENSG00000279348		TEC	0.469048	0.979866	2.76258	0.0980657	0.999995
ENSG00000163635	ATXN7	ataxin 7 [Source:HGNC Symbol;Acc:HGNC:10560]	0.503779	0.94079	2.76166	0.0981213	0.999995
ENSG00000132744	ACY3	aminoacylase 3 [Source:HGNC Symbol;Acc:HGNC:24104]	-0.807565	-0.0248933	2.76118	0.0981508	0.999995
ENSG00000173013	CCDC96	coiled-coil domain containing 96 [Source:HGNC Symbol;Acc:HGNC:26900]	0.432362	1.09873	2.75915	0.0982732	0.999995
ENSG00000005810	MYCBP2	MYC binding protein 2 [Source:HGNC Symbol;Acc:HGNC:23386]	0.251455	6.45402	2.75909	0.0982771	0.999995
ENSG00000003096	KLHL13	kelch like family member 13 [Source:HGNC Symbol;Acc:HGNC:22931]	-0.913284	-0.645176	2.75894	0.0982859	0.999995
ENSG00000108469	RECQL5	RecQ like helicase 5 [Source:HGNC Symbol;Acc:HGNC:9950]	-0.21418	4.88379	2.7588	0.0982944	0.999995
ENSG00000226360	RPL10AP6	ribosomal protein L10a pseudogene 6 [Source:HGNC Symbol;Acc:HGNC:36504]	0.608311	0.785563	2.75593	0.0984687	0.999995
ENSG00000141076	UTP4	UTP4 small subunit processome component [Source:HGNC Symbol;Acc:HGNC:1983]	-0.2382	4.21162	2.75587	0.0984723	0.999995
ENSG00000050438	SLC4A8	solute carrier family 4 member 8 [Source:HGNC Symbol;Acc:HGNC:11034]	0.334604	2.6935	2.74972	0.0988458	0.999995
ENSG00000228839	PIK3IP1-DT	PIK3IP1 divergent transcript [Source:HGNC Symbol;Acc:HGNC:41072]	-0.58768	0.198508	2.748	0.0989508	0.999995
ENSG00000197121	PGAP1	post-GPI attachment to proteins inositol deacylase 1 [Source:HGNC Symbol;Acc:HGNC:25712]	0.696715	1.05485	2.74722	0.0989981	0.999995
ENSG00000155100	OTUD6B	OTU deubiquitinase 6B [Source:HGNC Symbol;Acc:HGNC:24281]	0.559495	2.14937	2.74425	0.0991796	0.999995
ENSG00000204745		anaphase promoting complex subunit 1 (ANAPC1) pseudogene	1.00842	-0.016076	2.742	0.0993175	0.999995
ENSG00000137040	RANBP6	RAN binding protein 6 [Source:HGNC Symbol;Acc:HGNC:9851]	0.466293	3.81749	2.7412	0.0993773	0.999995
ENSG00000169016	E2F6	E2F transcription factor 6 [Source:HGNC Symbol;Acc:HGNC:3120]	0.366777	1.74451	2.73806	0.0995593	0.999995
ENSG00000198157	HMGN5	high mobility group nucleosome binding domain 5 [Source:HGNC Symbol;Acc:HGNC:8013]	0.743163	0.106602	2.73785	0.0995721	0.999995
ENSG00000153914	SREK1	splicing regulatory glutamic acid and lysine rich protein 1 [Source:HGNC Symbol;Acc:HGNC:17882]	0.221969	5.82605	2.73758	0.0995884	0.999995
ENSG00000240370	RPL13P5	ribosomal protein L13 pseudogene 5 [Source:HGNC Symbol;Acc:HGNC:30363]	0.415126	1.19276	2.7345	0.0997779	0.999995
ENSG00000140740	UQCRC2	ubiquinol-cytochrome c reductase core protein 2 [Source:HGNC Symbol;Acc:HGNC:12586]	-0.131522	6.33574	2.73355	0.0998364	0.999995
ENSG00000242472	IGHJ5	immunoglobulin heavy joining 5 [Source:HGNC Symbol;Acc:HGNC:5539]	0.82737	0.623836	2.73049	0.100025	0.999995
ENSG00000245904	BTG1-DT	BTG1 divergent transcript [Source:HGNC Symbol;Acc:HGNC:55600]	0.416807	1.60786	2.72973	0.100072	0.999995
ENSG00000214194	SMIM30	small integral membrane protein 30 [Source:HGNC Symbol;Acc:HGNC:48953]	0.408962	1.93888	2.72445	0.100399	0.999995
ENSG00000100319	ZMAT5	zinc finger matrin-type 5 [Source:HGNC Symbol;Acc:HGNC:28046]	-0.222769	4.2909	2.72442	0.1004	0.999995
ENSG00000241490		novel transcript, antisense to ZNF80	0.822622	0.114285	2.72367	0.100447	0.999995
ENSG00000186566	GPATCH8	G-patch domain containing 8 [Source:HGNC Symbol;Acc:HGNC:29066]	0.15783	5.8159	2.72158	0.100577	0.999995
ENSG00000259768	ZFHX3-AS1	ZFHX3 antisense RNA 1 [Source:HGNC Symbol;Acc:HGNC:56033]	0.553983	0.243001	2.71546	0.100957	0.999995
ENSG00000228589	SPCS2P4	signal peptidase complex subunit 2 pseudogene 4 [Source:HGNC Symbol;Acc:HGNC:45237]	-0.238909	3.486	2.71278	0.101124	0.999995
ENSG00000272345		novel transcript, antisense to ACOT13	0.379708	1.64551	2.70911	0.101354	0.999995
ENSG00000125447	GGA3	golgi associated, gamma adaptin ear containing, ARF binding protein 3 [Source:HGNC Symbol;Acc:HGNC:17079]	-0.179022	6.6877	2.70869	0.101381	0.999995
ENSG00000019144	PHLDB1	pleckstrin homology like domain family B member 1 [Source:HGNC Symbol;Acc:HGNC:23697]	0.598075	0.137735	2.70624	0.101534	0.999995
ENSG00000151689	INPP1	inositol polyphosphate-1-phosphatase [Source:HGNC Symbol;Acc:HGNC:6071]	-0.277956	3.2808	2.70547	0.101582	0.999995
ENSG00000153944	MSI2	musashi RNA binding protein 2 [Source:HGNC Symbol;Acc:HGNC:18585]	0.238696	5.10063	2.70337	0.101714	0.999995
ENSG00000256537	SMIM10L1	small integral membrane protein 10 like 1 [Source:HGNC Symbol;Acc:HGNC:49847]	0.251412	3.41351	2.7015	0.101832	0.999995
ENSG00000128641	MYO1B	myosin IB [Source:HGNC Symbol;Acc:HGNC:7596]	0.921016	-0.0700007	2.69528	0.102224	0.999995
ENSG00000151692	RNF144A	ring finger protein 144A [Source:HGNC Symbol;Acc:HGNC:20457]	0.241149	4.54609	2.69365	0.102327	0.999995
ENSG00000230555	LINC02916	long intergenic non-protein coding RNA 2916 [Source:HGNC Symbol;Acc:HGNC:55574]	0.740882	-0.307479	2.68643	0.102786	0.999995
ENSG00000072134	EPN2	epsin 2 [Source:HGNC Symbol;Acc:HGNC:18639]	-0.364496	3.40655	2.68339	0.102979	0.999995
ENSG00000113441	LNPEP	leucyl and cystinyl aminopeptidase [Source:HGNC Symbol;Acc:HGNC:6656]	0.22544	6.18741	2.68223	0.103053	0.999995
ENSG00000085721	RRN3	RRN3 homolog, RNA polymerase I transcription factor [Source:HGNC Symbol;Acc:HGNC:30346]	0.233714	4.2456	2.6811	0.103125	0.999995
ENSG00000235043	TECRP1	trans-2,3-enoyl-CoA reductase pseudogene 1 [Source:HGNC Symbol;Acc:HGNC:44050]	-0.76997	0.257453	2.67743	0.10336	0.999995
ENSG00000196118	CFAP119	cilia and flagella associated protein 119 [Source:HGNC Symbol;Acc:HGNC:28078]	-0.333808	2.45397	2.67145	0.103743	0.999995
ENSG00000116406	EDEM3	ER degradation enhancing alpha-mannosidase like protein 3 [Source:HGNC Symbol;Acc:HGNC:16787]	0.468497	4.91132	2.67061	0.103821	0.999995
ENSG00000118596	SLC16A7	solute carrier family 16 member 7 [Source:HGNC Symbol;Acc:HGNC:10928]	0.522834	3.34309	2.66457	0.104198	0.999995
ENSG00000162931	TRIM17	tripartite motif containing 17 [Source:HGNC Symbol;Acc:HGNC:13430]	-0.713932	-0.108358	2.66177	0.104367	0.999995
ENSG00000129465	RIPK3	receptor interacting serine/threonine kinase 3 [Source:HGNC Symbol;Acc:HGNC:10021]	-0.198497	4.9028	2.65961	0.104507	0.999995
ENSG00000251562	MALAT1	metastasis associated lung adenocarcinoma transcript 1 [Source:HGNC Symbol;Acc:HGNC:29665]	0.49638	11.6565	2.65909	0.104542	0.999995
ENSG00000174915	PTDSS2	phosphatidylserine synthase 2 [Source:HGNC Symbol;Acc:HGNC:15463]	-0.233486	3.97606	2.65361	0.104896	0.999995
ENSG00000152409	JMY	junction mediating and regulatory protein, p53 cofactor [Source:HGNC Symbol;Acc:HGNC:28916]	0.346102	3.60055	2.65017	0.10512	0.999995
ENSG00000188827	SLX4	SLX4 structure-specific endonuclease subunit [Source:HGNC Symbol;Acc:HGNC:23845]	-0.239277	4.15147	2.64988	0.105139	0.999995
ENSG00000089048	ESF1	ESF1 nucleolar pre-rRNA processing protein homolog [Source:HGNC Symbol;Acc:HGNC:15898]	0.333073	3.91399	2.6496	0.105157	0.999995
ENSG00000248008	NRAV	negative regulator of antiviral response [Source:HGNC Symbol;Acc:HGNC:48588]	0.618611	0.133649	2.64326	0.105572	0.999995
ENSG00000186522	SEPTIN10	septin 10 [Source:HGNC Symbol;Acc:HGNC:14349]	-0.573023	0.78824	2.64274	0.105606	0.999995
ENSG00000023330	ALAS1	5'-aminolevulinate synthase 1 [Source:HGNC Symbol;Acc:HGNC:396]	-0.24281	5.3628	2.63875	0.105868	0.999995
ENSG00000260495		novel transcript, antisense to GAN	0.58689	0.169698	2.63845	0.105887	0.999995
ENSG00000225434	LINC01504	long intergenic non-protein coding RNA 1504 [Source:HGNC Symbol;Acc:HGNC:51185]	0.485684	1.21079	2.63576	0.106064	0.999995
ENSG00000207248	RNU6-1005P	RNA, U6 small nuclear 1005, pseudogene [Source:HGNC Symbol;Acc:HGNC:47968]	1.01622	-0.911049	2.63337	0.106222	0.999995
ENSG00000049541	RFC2	replication factor C subunit 2 [Source:HGNC Symbol;Acc:HGNC:9970]	-0.215377	4.35152	2.63143	0.106349	0.999995
ENSG00000231133	HAR1B	highly accelerated region 1B [Source:HGNC Symbol;Acc:HGNC:33118]	-1.04382	-0.913942	2.63075	0.106395	0.999995
ENSG00000162825	NBPF20	NBPF member 20 [Source:HGNC Symbol;Acc:HGNC:32000]	0.468628	2.22714	2.63018	0.106432	0.999995
ENSG00000176055	MBLAC2	metallo-beta-lactamase domain containing 2 [Source:HGNC Symbol;Acc:HGNC:33711]	0.545579	1.76994	2.629	0.10651	0.999995
ENSG00000133657	ATP13A3	ATPase 13A3 [Source:HGNC Symbol;Acc:HGNC:24113]	0.323556	4.57326	2.62877	0.106525	0.999995
ENSG00000228782	MRPL45P2	mitochondrial ribosomal protein L45 pseudogene 2 [Source:HGNC Symbol;Acc:HGNC:29716]	0.798226	0.024236	2.62876	0.106526	0.999995
ENSG00000188732	FAM221A	family with sequence similarity 221 member A [Source:HGNC Symbol;Acc:HGNC:27977]	0.499892	0.996699	2.62803	0.106574	0.999995
ENSG00000100852	ARHGAP5	Rho GTPase activating protein 5 [Source:HGNC Symbol;Acc:HGNC:675]	0.412885	3.53517	2.62755	0.106608	0.999995
ENSG00000111652	COPS7A	COP9 signalosome subunit 7A [Source:HGNC Symbol;Acc:HGNC:16758]	-0.150329	5.149	2.62515	0.106765	0.999995
ENSG00000183527	PSMG1	proteasome assembly chaperone 1 [Source:HGNC Symbol;Acc:HGNC:3043]	0.296128	2.38704	2.62431	0.106821	0.999995
ENSG00000234327	ZNF232-AS1	ZNF232 antisense RNA 1 [Source:HGNC Symbol;Acc:HGNC:40623]	0.571683	0.733936	2.61962	0.107133	0.999995
ENSG00000186642	PDE2A	phosphodiesterase 2A [Source:HGNC Symbol;Acc:HGNC:8777]	0.641259	0.408877	2.61708	0.107302	0.999995
ENSG00000171865	RNASEH1	ribonuclease H1 [Source:HGNC Symbol;Acc:HGNC:18466]	0.161034	4.76399	2.61599	0.107374	0.999995
ENSG00000229994	RPL5P4	ribosomal protein L5 pseudogene 4 [Source:HGNC Symbol;Acc:HGNC:36095]	0.642792	0.0582659	2.61504	0.107438	0.999995
ENSG00000089775	ZBTB25	zinc finger and BTB domain containing 25 [Source:HGNC Symbol;Acc:HGNC:13112]	0.371422	4.97079	2.61318	0.107571	0.999995
ENSG00000110172	CHORDC1	cysteine and histidine rich domain containing 1 [Source:HGNC Symbol;Acc:HGNC:14525]	0.394517	3.87735	2.61291	0.107584	0.999995
ENSG00000221821	C6orf226	chromosome 6 open reading frame 226 [Source:HGNC Symbol;Acc:HGNC:34431]	-0.360821	2.02814	2.61139	0.107682	0.999995
ENSG00000119401	TRIM32	tripartite motif containing 32 [Source:HGNC Symbol;Acc:HGNC:16380]	0.281422	3.06185	2.60461	0.108137	0.999995
ENSG00000153933	DGKE	diacylglycerol kinase epsilon [Source:HGNC Symbol;Acc:HGNC:2852]	0.336965	3.97964	2.59521	0.108771	0.999995
ENSG00000168904	LRRC28	leucine rich repeat containing 28 [Source:HGNC Symbol;Acc:HGNC:28355]	-0.213066	3.41041	2.5941	0.108847	0.999995
ENSG00000230330	HMGN2P3	high mobility group nucleosomal binding domain 2 pseudogene 3 [Source:HGNC Symbol;Acc:HGNC:33566]	-1.13634	0.4525	2.594	0.108869	0.999995
ENSG00000261416	CORO1A-AS1	CORO1A antisense RNA 1 [Source:HGNC Symbol;Acc:HGNC:55367]	-0.35585	2.10898	2.58917	0.109181	0.999995
ENSG00000164211	STARD4	StAR related lipid transfer domain containing 4 [Source:HGNC Symbol;Acc:HGNC:18058]	0.609773	1.96664	2.58734	0.109309	0.999995
ENSG00000266538		novel transcript	0.853546	-0.441376	2.58462	0.109491	0.999995
ENSG00000260190		novel transcript, overlapping FBXW5	-0.622257	-0.283667	2.58363	0.109559	0.999995
ENSG00000168876	ANKRD49	ankyrin repeat domain 49 [Source:HGNC Symbol;Acc:HGNC:25970]	0.418222	3.81868	2.58098	0.109745	0.999995
ENSG00000277224	H2BC7	H2B clustered histone 7 [Source:HGNC Symbol;Acc:HGNC:4752]	0.977906	-0.401038	2.57736	0.109987	0.999995
ENSG00000182247	UBE2E2	ubiquitin conjugating enzyme E2 E2 [Source:HGNC Symbol;Acc:HGNC:12478]	0.284345	3.08472	2.57716	0.110001	0.999995
ENSG00000158793	NIT1	nitrilase 1 [Source:HGNC Symbol;Acc:HGNC:7828]	-0.155532	4.91232	2.5737	0.110239	0.999995
ENSG00000151502	VPS26B	VPS26, retromer complex component B [Source:HGNC Symbol;Acc:HGNC:28119]	-0.141303	6.37998	2.57312	0.110278	0.999995
ENSG00000252577	SCARNA20	small Cajal body-specific RNA 20 [Source:HGNC Symbol;Acc:HGNC:32578]	-0.651823	0.0191405	2.57247	0.110322	0.999995
ENSG00000267041	ZNF850	zinc finger protein 850 [Source:HGNC Symbol;Acc:HGNC:27994]	0.631975	0.314012	2.57149	0.11039	0.999995
ENSG00000147548	NSD3	nuclear receptor binding SET domain protein 3 [Source:HGNC Symbol;Acc:HGNC:12767]	0.190621	6.4538	2.57142	0.110395	0.999995
ENSG00000247679		novel transcript	-0.446151	1.06963	2.56966	0.110516	0.999995
ENSG00000204438	GPANK1	G-patch domain and ankyrin repeats 1 [Source:HGNC Symbol;Acc:HGNC:13920]	-0.24061	4.6123	2.56922	0.110547	0.999995
ENSG00000147471	PLPBP	pyridoxal phosphate binding protein [Source:HGNC Symbol;Acc:HGNC:9457]	-0.130805	5.4353	2.56335	0.110952	0.999995
ENSG00000091409	ITGA6	integrin subunit alpha 6 [Source:HGNC Symbol;Acc:HGNC:6142]	0.316643	5.15882	2.56059	0.111145	0.999995
ENSG00000141646	SMAD4	SMAD family member 4 [Source:HGNC Symbol;Acc:HGNC:6770]	0.177308	5.59128	2.55915	0.111243	0.999995
ENSG00000204524	ZNF805	zinc finger protein 805 [Source:HGNC Symbol;Acc:HGNC:23272]	0.276906	3.1384	2.55903	0.111251	0.999995
ENSG00000168209	DDIT4	DNA damage inducible transcript 4 [Source:HGNC Symbol;Acc:HGNC:24944]	0.445851	4.9043	2.55708	0.11141	0.999995
ENSG00000159176	CSRP1	cysteine and glycine rich protein 1 [Source:HGNC Symbol;Acc:HGNC:2469]	-0.148742	5.89087	2.55314	0.111661	0.999995
ENSG00000267152		novel transcript	0.453429	1.53188	2.5512	0.111796	0.999995
ENSG00000162407	PLPP3	phospholipid phosphatase 3 [Source:HGNC Symbol;Acc:HGNC:9229]	-0.947196	-0.499686	2.54994	0.111884	0.999995
ENSG00000137145	DENND4C	DENN domain containing 4C [Source:HGNC Symbol;Acc:HGNC:26079]	0.291079	4.1621	2.5461	0.112153	0.999995
ENSG00000222365	SNORD12B	small nucleolar RNA, C/D box 12B [Source:HGNC Symbol;Acc:HGNC:33573]	-0.955811	-0.555517	2.5449	0.112237	0.999995
ENSG00000138660	AP1AR	adaptor related protein complex 1 associated regulatory protein [Source:HGNC Symbol;Acc:HGNC:28808]	0.516479	2.74381	2.54394	0.112309	0.999995
ENSG00000100298	APOBEC3H	apolipoprotein B mRNA editing enzyme catalytic subunit 3H [Source:HGNC Symbol;Acc:HGNC:24100]	-0.560251	1.25024	2.54164	0.112465	0.999995
ENSG00000154856	APCDD1	APC down-regulated 1 [Source:HGNC Symbol;Acc:HGNC:15718]	-0.686462	0.141917	2.53957	0.112611	0.999995
ENSG00000125247	TMTC4	transmembrane O-mannosyltransferase targeting cadherins 4 [Source:HGNC Symbol;Acc:HGNC:25904]	0.421947	2.56291	2.53446	0.112971	0.999995
ENSG00000123612	ACVR1C	activin A receptor type 1C [Source:HGNC Symbol;Acc:HGNC:18123]	0.8734	0.279371	2.53407	0.112999	0.999995
ENSG00000163554	SPTA1	spectrin alpha, erythrocytic 1 [Source:HGNC Symbol;Acc:HGNC:11272]	-0.879916	-0.0310448	2.53011	0.113279	0.999995
ENSG00000104447	TRPS1	transcriptional repressor GATA binding 1 [Source:HGNC Symbol;Acc:HGNC:12340]	0.273528	3.32531	2.52921	0.113343	0.999995
ENSG00000238260		novel transcript	-0.386613	1.879	2.52767	0.113452	0.999995
ENSG00000213189	BTF3L4P2	basic transcription factor 3 like 4 pseudogene 2 [Source:HGNC Symbol;Acc:HGNC:39646]	-0.666222	-0.223579	2.52741	0.113471	0.999995
ENSG00000166263	STXBP4	syntaxin binding protein 4 [Source:HGNC Symbol;Acc:HGNC:19694]	0.519128	1.62934	2.52093	0.113931	0.999995
ENSG00000126746	ZNF384	zinc finger protein 384 [Source:HGNC Symbol;Acc:HGNC:11955]	-0.162746	5.85278	2.51925	0.114051	0.999995
ENSG00000165555	NOXRED1	NADP dependent oxidoreductase domain containing 1 [Source:HGNC Symbol;Acc:HGNC:20487]	0.561912	0.36103	2.51642	0.114253	0.999995
ENSG00000174405	LIG4	DNA ligase 4 [Source:HGNC Symbol;Acc:HGNC:6601]	0.51768	2.88465	2.51372	0.114454	0.999995
ENSG00000179454	KLHL28	kelch like family member 28 [Source:HGNC Symbol;Acc:HGNC:19741]	0.441038	3.55418	2.51315	0.114494	0.999995
ENSG00000091651	ORC6	origin recognition complex subunit 6 [Source:HGNC Symbol;Acc:HGNC:17151]	0.672484	0.0142019	2.51124	0.114624	0.999995
ENSG00000274737		novel transcript, sense intronic to HDAC7	-0.488689	0.463915	2.51022	0.114697	0.999995
ENSG00000144668	ITGA9	integrin subunit alpha 9 [Source:HGNC Symbol;Acc:HGNC:6145]	-0.862962	-0.31555	2.5075	0.114892	0.999995
ENSG00000268069		novel transcript, antisense to HDAC7	-0.572208	0.407492	2.50342	0.115187	0.999995
ENSG00000271335	CCNY-AS1	CCNY antisense RNA 1 [Source:HGNC Symbol;Acc:HGNC:55252]	-0.492471	0.933171	2.50312	0.115208	0.999995
ENSG00000261448		novel transcript, antisense to XYLT1	-0.810376	-0.37433	2.50211	0.115281	0.999995
ENSG00000265713		RNA terminal phosphate cyclase-like 1 (RCL1) pseudogene	-0.735696	-0.0781484	2.50183	0.115301	0.999995
ENSG00000215158	GUSBP18	GUSB pseudogene 18 [Source:HGNC Symbol;Acc:HGNC:55770]	0.643539	0.932265	2.50047	0.1154	0.999995
ENSG00000225569	CCT4P2	chaperonin containing TCP1 subunit 4 pseudogene 2 [Source:HGNC Symbol;Acc:HGNC:35141]	0.553337	0.443082	2.50039	0.115406	0.999995
ENSG00000164930	FZD6	frizzled class receptor 6 [Source:HGNC Symbol;Acc:HGNC:4044]	0.759527	0.595571	2.49997	0.115436	0.999995
ENSG00000108509	CAMTA2	calmodulin binding transcription activator 2 [Source:HGNC Symbol;Acc:HGNC:18807]	-0.212232	6.80135	2.49773	0.115598	0.999995
ENSG00000226688	ENTPD1-AS1	ENTPD1 antisense RNA 1 [Source:HGNC Symbol;Acc:HGNC:45203]	0.385515	1.39888	2.49771	0.115599	0.999995
ENSG00000268043	NBPF12	NBPF member 12 [Source:HGNC Symbol;Acc:HGNC:24297]	0.266801	4.04882	2.49648	0.115688	0.999995
ENSG00000163590	PPM1L	protein phosphatase, Mg2+/Mn2+ dependent 1L [Source:HGNC Symbol;Acc:HGNC:16381]	0.35621	2.81055	2.49584	0.115735	0.999995
ENSG00000282034		novel transcript	-0.540126	0.0632973	2.49513	0.115787	0.999995
ENSG00000197124	ZNF682	zinc finger protein 682 [Source:HGNC Symbol;Acc:HGNC:28857]	0.553503	0.888709	2.49418	0.115855	0.999995
ENSG00000188211	NCR3LG1	natural killer cell cytotoxicity receptor 3 ligand 1 [Source:HGNC Symbol;Acc:HGNC:42400]	0.752063	0.698617	2.4926	0.11597	0.999995
ENSG00000173621	LRFN4	leucine rich repeat and fibronectin type III domain containing 4 [Source:HGNC Symbol;Acc:HGNC:28456]	-0.371382	2.89941	2.49052	0.116121	0.999995
ENSG00000229728		novel transcript	-0.655052	-0.0196849	2.48973	0.116179	0.999995
ENSG00000253144		pseudogene similat to part of cold shock domain containing E1, RNA-binding CSDE1	-0.253005	2.71062	2.48858	0.116262	0.999995
ENSG00000152147	GEMIN6	gem nuclear organelle associated protein 6 [Source:HGNC Symbol;Acc:HGNC:20044]	0.281896	2.81091	2.48738	0.11635	0.999995
ENSG00000183161	FANCF	FA complementation group F [Source:HGNC Symbol;Acc:HGNC:3587]	0.218562	3.8237	2.48662	0.116406	0.999995
ENSG00000279145		TEC	0.686901	-0.0455294	2.48627	0.116431	0.999995
ENSG00000253626	EIF5AL1	eukaryotic translation initiation factor 5A like 1 [Source:HGNC Symbol;Acc:HGNC:17419]	0.356563	2.11467	2.4853	0.116502	0.999995
ENSG00000181852	RNF41	ring finger protein 41 [Source:HGNC Symbol;Acc:HGNC:18401]	-0.1397	5.98051	2.48521	0.116508	0.999995
ENSG00000135521	LTV1	LTV1 ribosome biogenesis factor [Source:HGNC Symbol;Acc:HGNC:21173]	0.258043	2.9767	2.48213	0.116733	0.999995
ENSG00000275481		novel transcript	0.736413	-0.134595	2.48073	0.116836	0.999995
ENSG00000108239	TBC1D12	TBC1 domain family member 12 [Source:HGNC Symbol;Acc:HGNC:29082]	0.525191	1.66532	2.48037	0.116863	0.999995
ENSG00000114107	CEP70	centrosomal protein 70 [Source:HGNC Symbol;Acc:HGNC:29972]	0.595373	0.727716	2.47627	0.117163	0.999995
ENSG00000127337	YEATS4	YEATS domain containing 4 [Source:HGNC Symbol;Acc:HGNC:24859]	0.482347	2.04478	2.47427	0.117311	0.999995
ENSG00000168675	LDLRAD4	low density lipoprotein receptor class A domain containing 4 [Source:HGNC Symbol;Acc:HGNC:1224]	0.223807	4.00078	2.4712	0.117537	0.999995
ENSG00000118508	RAB32	RAB32, member RAS oncogene family [Source:HGNC Symbol;Acc:HGNC:9772]	-0.290184	5.07973	2.46861	0.117728	0.999995
ENSG00000105641	SLC5A5	solute carrier family 5 member 5 [Source:HGNC Symbol;Acc:HGNC:11040]	-0.633799	0.493044	2.46693	0.117853	0.999995
ENSG00000280128		TEC	0.360698	4.0218	2.46213	0.11821	0.999995
ENSG00000155850	SLC26A2	solute carrier family 26 member 2 [Source:HGNC Symbol;Acc:HGNC:10994]	0.398133	2.95781	2.46194	0.118223	0.999995
ENSG00000260806	PAPOLA-DT	PAPOLA divergent transcript [Source:HGNC Symbol;Acc:HGNC:55380]	-0.73577	-0.395146	2.46176	0.118235	0.999995
ENSG00000211513	MIR320E	microRNA 320e [Source:HGNC Symbol;Acc:HGNC:38230]	0.699553	0.491179	2.46146	0.118258	0.999995
ENSG00000214967	NPIPA7	nuclear pore complex interacting protein family member A7 [Source:HGNC Symbol;Acc:HGNC:41982]	-1.19305	-0.0108163	2.46087	0.118312	0.999995
ENSG00000111726	CMAS	cytidine monophosphate N-acetylneuraminic acid synthetase [Source:HGNC Symbol;Acc:HGNC:18290]	0.244368	3.64145	2.46049	0.11833	0.999995
ENSG00000147180	ZNF711	zinc finger protein 711 [Source:HGNC Symbol;Acc:HGNC:13128]	0.873043	0.0423759	2.45993	0.118372	0.999995
ENSG00000198874	TYW1	tRNA-yW synthesizing protein 1 homolog [Source:HGNC Symbol;Acc:HGNC:25598]	0.224518	3.27667	2.45799	0.118516	0.999995
ENSG00000132323	ILKAP	ILK associated serine/threonine phosphatase [Source:HGNC Symbol;Acc:HGNC:15566]	0.163882	4.94762	2.45621	0.118649	0.999995
ENSG00000134056	MRPS36	mitochondrial ribosomal protein S36 [Source:HGNC Symbol;Acc:HGNC:16631]	-0.258786	2.99199	2.45523	0.118722	0.999995
ENSG00000164039	BDH2	3-hydroxybutyrate dehydrogenase 2 [Source:HGNC Symbol;Acc:HGNC:32389]	0.554846	1.52973	2.4531	0.118881	0.999995
ENSG00000134744	TUT4	terminal uridylyl transferase 4 [Source:HGNC Symbol;Acc:HGNC:28981]	0.216699	5.44124	2.45205	0.118959	0.999995
ENSG00000259004	LINC02285	long intergenic non-protein coding RNA 2285 [Source:HGNC Symbol;Acc:HGNC:53202]	1.0034	-0.821534	2.44889	0.119196	0.999995
ENSG00000122068	FYTTD1	forty-two-three domain containing 1 [Source:HGNC Symbol;Acc:HGNC:25407]	0.233124	4.96523	2.44755	0.119296	0.999995
ENSG00000266127	ZNF415P1	zinc finger protein 415 pseudogene 1 [Source:HGNC Symbol;Acc:HGNC:49869]	0.873082	-0.660819	2.44449	0.119526	0.999995
ENSG00000111737	RAB35	RAB35, member RAS oncogene family [Source:HGNC Symbol;Acc:HGNC:9774]	-0.20967	6.61692	2.44212	0.119705	0.999995
ENSG00000115355	CCDC88A	coiled-coil domain containing 88A [Source:HGNC Symbol;Acc:HGNC:25523]	0.215666	5.7153	2.44027	0.119844	0.999995
ENSG00000170545	SMAGP	small cell adhesion glycoprotein [Source:HGNC Symbol;Acc:HGNC:26918]	-0.299971	2.04951	2.44016	0.119852	0.999995
ENSG00000198841	KTI12	KTI12 chromatin associated homolog [Source:HGNC Symbol;Acc:HGNC:25160]	0.293395	1.72435	2.43986	0.119875	0.999995
ENSG00000272468		novel transcript	-0.89067	-0.61767	2.43948	0.119904	0.999995
ENSG00000273711		novel transcript, antisense to PTGR2	0.910147	-0.876701	2.43796	0.120018	0.999995
ENSG00000019485	PRDM11	PR/SET domain 11 [Source:HGNC Symbol;Acc:HGNC:13996]	0.26827	2.91542	2.43721	0.120075	0.999995
ENSG00000118707	TGIF2	TGFB induced factor homeobox 2 [Source:HGNC Symbol;Acc:HGNC:15764]	0.179111	5.05297	2.43635	0.12014	0.999995
ENSG00000172650	AGAP5	ArfGAP with GTPase domain, ankyrin repeat and PH domain 5 [Source:HGNC Symbol;Acc:HGNC:23467]	-0.786621	-0.631405	2.43387	0.120328	0.999995
ENSG00000110536	PTPMT1	protein tyrosine phosphatase mitochondrial 1 [Source:HGNC Symbol;Acc:HGNC:26965]	-0.295749	2.28504	2.43384	0.12033	0.999995
ENSG00000150907	FOXO1	forkhead box O1 [Source:HGNC Symbol;Acc:HGNC:3819]	0.201489	5.22219	2.43206	0.120465	0.999995
ENSG00000186153	WWOX	WW domain containing oxidoreductase [Source:HGNC Symbol;Acc:HGNC:12799]	-0.345995	1.90833	2.42758	0.120805	0.999995
ENSG00000128692	EIF2S2P4	eukaryotic translation initiation factor 2 subunit 2 beta pseudogene 4 [Source:HGNC Symbol;Acc:HGNC:37626]	0.39222	1.25831	2.42706	0.120844	0.999995
ENSG00000254275	LINC00824	long intergenic non-protein coding RNA 824 [Source:HGNC Symbol;Acc:HGNC:50281]	0.860308	-0.296746	2.42596	0.120928	0.999995
ENSG00000111540	RAB5B	RAB5B, member RAS oncogene family [Source:HGNC Symbol;Acc:HGNC:9784]	-0.18226	7.52789	2.42464	0.121029	0.999995
ENSG00000119041	GTF3C3	general transcription factor IIIC subunit 3 [Source:HGNC Symbol;Acc:HGNC:4666]	0.239112	3.96018	2.42455	0.121036	0.999995
ENSG00000132535	DLG4	discs large MAGUK scaffold protein 4 [Source:HGNC Symbol;Acc:HGNC:2903]	-0.255806	3.95295	2.42096	0.12131	0.999995
ENSG00000116752	BCAS2	BCAS2 pre-mRNA processing factor [Source:HGNC Symbol;Acc:HGNC:975]	0.216052	3.59016	2.42027	0.121363	0.999995
ENSG00000111875	ASF1A	anti-silencing function 1A histone chaperone [Source:HGNC Symbol;Acc:HGNC:20995]	0.318194	3.85075	2.41983	0.121396	0.999995
ENSG00000161031	PGLYRP2	peptidoglycan recognition protein 2 [Source:HGNC Symbol;Acc:HGNC:30013]	0.830939	-0.518988	2.4189	0.121467	0.999995
ENSG00000187189	TSPYL4	TSPY like 4 [Source:HGNC Symbol;Acc:HGNC:21559]	0.262487	3.87736	2.41634	0.121663	0.999995
ENSG00000163684	RPP14	ribonuclease P/MRP subunit p14 [Source:HGNC Symbol;Acc:HGNC:30327]	0.185436	3.88723	2.41487	0.121776	0.999995
ENSG00000144182	LIPT1	lipoyltransferase 1 [Source:HGNC Symbol;Acc:HGNC:29569]	0.375007	2.0887	2.41388	0.121852	0.999995
ENSG00000172456	FGGY	FGGY carbohydrate kinase domain containing [Source:HGNC Symbol;Acc:HGNC:25610]	-0.379049	1.74731	2.41214	0.121986	0.999995
ENSG00000196741	LINC01560	long intergenic non-protein coding RNA 1560 [Source:HGNC Symbol;Acc:HGNC:27333]	-0.391933	1.0079	2.4117	0.122019	0.999995
ENSG00000236352		novel transcript	-0.928427	-0.636258	2.41127	0.122053	0.999995
ENSG00000166924	NYAP1	neuronal tyrosine phosphorylated phosphoinositide-3-kinase adaptor 1 [Source:HGNC Symbol;Acc:HGNC:22009]	0.868002	-0.715552	2.41045	0.122116	0.999995
ENSG00000162813	BPNT1	3'(2'), 5'-bisphosphate nucleotidase 1 [Source:HGNC Symbol;Acc:HGNC:1096]	0.228246	3.6172	2.40902	0.122226	0.999995
ENSG00000033178	UBA6	ubiquitin like modifier activating enzyme 6 [Source:HGNC Symbol;Acc:HGNC:25581]	0.296049	4.50829	2.40128	0.122824	0.999995
ENSG00000115318	LOXL3	lysyl oxidase like 3 [Source:HGNC Symbol;Acc:HGNC:13869]	-0.320746	3.32795	2.39905	0.122997	0.999995
ENSG00000117010	ZNF684	zinc finger protein 684 [Source:HGNC Symbol;Acc:HGNC:28418]	0.509347	0.861253	2.39703	0.123154	0.999995
ENSG00000260698		novel transcript	-0.515794	0.578072	2.39513	0.123301	0.999995
ENSG00000145734	BDP1	B double prime 1, subunit of RNA polymerase III transcription initiation factor IIIB [Source:HGNC Symbol;Acc:HGNC:13652]	0.350582	4.88803	2.39367	0.123423	0.999995
ENSG00000096872	IFT74	intraflagellar transport 74 [Source:HGNC Symbol;Acc:HGNC:21424]	0.477799	1.27856	2.39323	0.123449	0.999995
ENSG00000177951	BET1L	Bet1 golgi vesicular membrane trafficking protein like [Source:HGNC Symbol;Acc:HGNC:19348]	-0.166454	6.34937	2.38959	0.123733	0.999995
ENSG00000116539	ASH1L	ASH1 like histone lysine methyltransferase [Source:HGNC Symbol;Acc:HGNC:19088]	0.20054	5.81877	2.38724	0.123917	0.999995
ENSG00000261766		novel transcript, antisense to SH2B1	0.604987	0.0367981	2.38703	0.123934	0.999995
ENSG00000006062	MAP3K14	mitogen-activated protein kinase kinase kinase 14 [Source:HGNC Symbol;Acc:HGNC:6853]	-0.172562	6.22181	2.38579	0.124031	0.999995
ENSG00000105722	ERF	ETS2 repressor factor [Source:HGNC Symbol;Acc:HGNC:3444]	-0.299633	5.87599	2.38477	0.124112	0.999995
ENSG00000214465	SMARCE1P6	SWI/SNF related, matrix associated, actin dependent regulator of chromatin, subfamily e, member 1 pseudogene 6 [Source:HGNC Symbol;Acc:HGNC:39737]	0.771552	-0.657096	2.38446	0.124135	0.999995
ENSG00000271936		novel transcript, antisense to ADCY3	-0.617482	-0.126742	2.38354	0.124207	0.999995
ENSG00000151789	ZNF385D	zinc finger protein 385D [Source:HGNC Symbol;Acc:HGNC:26191]	-1.02179	-0.840711	2.38322	0.124232	0.999995
ENSG00000148655	LRMDA	leucine rich melanocyte differentiation associated [Source:HGNC Symbol;Acc:HGNC:23405]	-0.417257	1.71943	2.38295	0.124254	0.999995
ENSG00000152454	ZNF256	zinc finger protein 256 [Source:HGNC Symbol;Acc:HGNC:13049]	0.387569	1.73272	2.38125	0.124387	0.999995
ENSG00000235111		novel transcript	-0.44901	1.3375	2.38077	0.124425	0.999995
ENSG00000206562	METTL6	methyltransferase 6, methylcytidine [Source:HGNC Symbol;Acc:HGNC:28343]	0.253365	2.76513	2.37685	0.124734	0.999995
ENSG00000147874	HAUS6	HAUS augmin like complex subunit 6 [Source:HGNC Symbol;Acc:HGNC:25948]	0.326801	3.27525	2.37489	0.124888	0.999995
ENSG00000085231	AK6	adenylate kinase 6 [Source:HGNC Symbol;Acc:HGNC:49151]	0.442656	1.4993	2.37423	0.12494	0.999995
ENSG00000179361	ARID3B	AT-rich interaction domain 3B [Source:HGNC Symbol;Acc:HGNC:14350]	-0.223952	5.23894	2.37105	0.125191	0.999995
ENSG00000174206	KICS2	KICSTOR subunit 2 [Source:HGNC Symbol;Acc:HGNC:26517]	0.3209	2.44479	2.36837	0.125404	0.999995
ENSG00000163866	SMIM12	small integral membrane protein 12 [Source:HGNC Symbol;Acc:HGNC:25154]	-0.133017	5.14558	2.36809	0.125426	0.999995
ENSG00000130940	CASZ1	castor zinc finger 1 [Source:HGNC Symbol;Acc:HGNC:26002]	-0.256531	3.61245	2.36711	0.125504	0.999995
ENSG00000112232	KHDRBS2	KH RNA binding domain containing, signal transduction associated 2 [Source:HGNC Symbol;Acc:HGNC:18114]	0.973001	-0.730825	2.36617	0.125578	0.999995
ENSG00000184465	WDR27	WD repeat domain 27 [Source:HGNC Symbol;Acc:HGNC:21248]	0.329332	3.2082	2.36548	0.125633	0.999995
ENSG00000009780	FAM76A	family with sequence similarity 76 member A [Source:HGNC Symbol;Acc:HGNC:28530]	0.207085	3.61265	2.36373	0.125773	0.999995
ENSG00000115816	CEBPZ	CCAAT enhancer binding protein zeta [Source:HGNC Symbol;Acc:HGNC:24218]	0.312062	4.52857	2.36359	0.125783	0.999995
ENSG00000176371	ZSCAN2	zinc finger and SCAN domain containing 2 [Source:HGNC Symbol;Acc:HGNC:20994]	0.231025	2.63677	2.36032	0.126044	0.999995
ENSG00000140859	KIFC3	kinesin family member C3 [Source:HGNC Symbol;Acc:HGNC:6326]	-0.46357	3.04477	2.35846	0.126198	0.999995
ENSG00000233380	RPS2P48	ribosomal protein S2 pseudogene 48 [Source:HGNC Symbol;Acc:HGNC:35985]	0.908948	-0.902455	2.35826	0.126208	0.999995
ENSG00000246203		novel pseudogene	-0.467836	0.396182	2.35688	0.126319	0.999995
ENSG00000240531	RPL21P123	ribosomal protein L21 pseudogene 123 [Source:HGNC Symbol;Acc:HGNC:35691]	0.590901	0.618694	2.35339	0.126598	0.999995
ENSG00000114859	CLCN2	chloride voltage-gated channel 2 [Source:HGNC Symbol;Acc:HGNC:2020]	-0.356387	1.33199	2.35115	0.126778	0.999995
ENSG00000158109	TPRG1L	tumor protein p63 regulated 1 like [Source:HGNC Symbol;Acc:HGNC:27007]	-0.220068	6.6452	2.34976	0.126889	0.999995
ENSG00000123472	ATPAF1	ATP synthase mitochondrial F1 complex assembly factor 1 [Source:HGNC Symbol;Acc:HGNC:18803]	-0.175937	4.24597	2.34967	0.126897	0.999995
ENSG00000135740	SLC9A5	solute carrier family 9 member A5 [Source:HGNC Symbol;Acc:HGNC:11078]	-0.630721	0.0405455	2.34629	0.127169	0.999995
ENSG00000173041	ZNF680	zinc finger protein 680 [Source:HGNC Symbol;Acc:HGNC:26897]	0.655426	0.983505	2.34619	0.127177	0.999995
ENSG00000107651	SEC23IP	SEC23 interacting protein [Source:HGNC Symbol;Acc:HGNC:17018]	0.17809	4.83573	2.34461	0.127304	0.999995
ENSG00000167081	PBX3	PBX homeobox 3 [Source:HGNC Symbol;Acc:HGNC:8634]	0.206394	3.47915	2.34443	0.127319	0.999995
ENSG00000065833	ME1	malic enzyme 1 [Source:HGNC Symbol;Acc:HGNC:6983]	0.632405	0.518411	2.34092	0.127602	0.999995
ENSG00000251637	LINC02754	long intergenic non-protein coding RNA 2754 [Source:HGNC Symbol;Acc:HGNC:54274]	0.917998	-0.675868	2.34022	0.127659	0.999995
ENSG00000171421	MRPL36	mitochondrial ribosomal protein L36 [Source:HGNC Symbol;Acc:HGNC:14490]	0.334485	2.05524	2.34015	0.127665	0.999995
ENSG00000232587	EEF1A1P3	eukaryotic translation elongation factor 1 alpha 1 pseudogene 3 [Source:HGNC Symbol;Acc:HGNC:3194]	0.833204	-0.547317	2.3398	0.127693	0.999995
ENSG00000282173	TRBJ1-5	T cell receptor beta joining 1-5 [Source:HGNC Symbol;Acc:HGNC:12166]	0.579516	1.48297	2.33841	0.127806	0.999995
ENSG00000229692	SOS1-IT1	SOS1 intronic transcript 1 [Source:HGNC Symbol;Acc:HGNC:41385]	0.68813	0.0173523	2.33714	0.127909	0.999995
ENSG00000184182	UBE2F	ubiquitin conjugating enzyme E2 F (putative) [Source:HGNC Symbol;Acc:HGNC:12480]	0.232294	3.52544	2.33495	0.128086	0.999995
ENSG00000265800		novel transcript, sense intronic to HN1	-0.768478	-0.480892	2.33421	0.128146	0.999995
ENSG00000162927	PUS10	pseudouridine synthase 10 [Source:HGNC Symbol;Acc:HGNC:26505]	0.396569	1.77834	2.33239	0.128294	0.999995
ENSG00000233461		novel transcript	-0.500789	1.77522	2.31971	0.12933	0.999995
ENSG00000171291	ZNF439	zinc finger protein 439 [Source:HGNC Symbol;Acc:HGNC:20873]	0.353467	3.3107	2.31823	0.129452	0.999995
ENSG00000185088	RPS27L	ribosomal protein S27 like [Source:HGNC Symbol;Acc:HGNC:18476]	0.419364	3.16158	2.31777	0.129491	0.999995
ENSG00000188266	HYKK	hydroxylysine kinase [Source:HGNC Symbol;Acc:HGNC:34403]	0.694434	0.0646827	2.31686	0.129564	0.999995
ENSG00000228857	ACTR3-AS1	ACTR3 antisense RNA 1 [Source:HGNC Symbol;Acc:HGNC:53965]	0.794501	-0.455676	2.31487	0.129728	0.999995
ENSG00000258920	FOXN3-AS1	FOXN3 antisense RNA 1 [Source:HGNC Symbol;Acc:HGNC:44290]	-0.619156	-0.0128119	2.31144	0.130011	0.999995
ENSG00000274591		novel transcript, sense intronic to SLC38A1	-1.082	-0.729824	2.31012	0.130121	0.999995
ENSG00000188811	NHLRC3	NHL repeat containing 3 [Source:HGNC Symbol;Acc:HGNC:33751]	0.217149	4.27953	2.30818	0.130281	0.999995
ENSG00000122299	ZC3H7A	zinc finger CCCH-type containing 7A [Source:HGNC Symbol;Acc:HGNC:30959]	0.174812	5.26328	2.30774	0.130317	0.999995
ENSG00000203965	EFCAB7	EF-hand calcium binding domain 7 [Source:HGNC Symbol;Acc:HGNC:29379]	0.57634	0.959193	2.3064	0.130428	0.999995
ENSG00000163159	VPS72	vacuolar protein sorting 72 homolog [Source:HGNC Symbol;Acc:HGNC:11644]	-0.159115	5.01703	2.30366	0.130655	0.999995
ENSG00000070961	ATP2B1	ATPase plasma membrane Ca2+ transporting 1 [Source:HGNC Symbol;Acc:HGNC:814]	0.210393	6.49038	2.30252	0.13075	0.999995
ENSG00000132953	XPO4	exportin 4 [Source:HGNC Symbol;Acc:HGNC:17796]	0.240583	4.27245	2.30168	0.13082	0.999995
ENSG00000160741	CRTC2	CREB regulated transcription coactivator 2 [Source:HGNC Symbol;Acc:HGNC:27301]	-0.184174	6.56236	2.30091	0.130884	0.999995
ENSG00000103540	CCP110	centriolar coiled-coil protein 110 [Source:HGNC Symbol;Acc:HGNC:24342]	0.280311	3.72343	2.29983	0.130974	0.999995
ENSG00000119537	KDSR	3-ketodihydrosphingosine reductase [Source:HGNC Symbol;Acc:HGNC:4021]	0.21487	4.22248	2.29981	0.130975	0.999995
ENSG00000101928	MOSPD1	motile sperm domain containing 1 [Source:HGNC Symbol;Acc:HGNC:25235]	-0.342513	2.03308	2.29783	0.131141	0.999995
ENSG00000002745	WNT16	Wnt family member 16 [Source:HGNC Symbol;Acc:HGNC:16267]	0.98592	-0.790725	2.29424	0.13144	0.999995
ENSG00000100916	BRMS1L	BRMS1 like transcriptional repressor [Source:HGNC Symbol;Acc:HGNC:20512]	0.576846	0.763981	2.29372	0.131484	0.999995
ENSG00000230022	FNTAP2	farnesyltransferase, CAAX box, alpha pseudogene 2 [Source:HGNC Symbol;Acc:HGNC:3784]	-1.06353	-1.0076	2.29316	0.131531	0.999995
ENSG00000186812	ZNF397	zinc finger protein 397 [Source:HGNC Symbol;Acc:HGNC:18818]	0.193853	5.4625	2.29312	0.131535	0.999995
ENSG00000144231	POLR2D	RNA polymerase II subunit D [Source:HGNC Symbol;Acc:HGNC:9191]	0.164832	4.23837	2.29257	0.13158	0.999995
ENSG00000198393	ZNF26	zinc finger protein 26 [Source:HGNC Symbol;Acc:HGNC:13053]	0.263902	3.89022	2.29186	0.131639	0.999995
ENSG00000127952	STYXL1	serine/threonine/tyrosine interacting like 1 [Source:HGNC Symbol;Acc:HGNC:18165]	-0.260946	4.26424	2.29173	0.13165	0.999995
ENSG00000112874	NUDT12	nudix hydrolase 12 [Source:HGNC Symbol;Acc:HGNC:18826]	0.89845	-0.147022	2.29116	0.131699	0.999995
ENSG00000111348	ARHGDIB	Rho GDP dissociation inhibitor beta [Source:HGNC Symbol;Acc:HGNC:679]	-0.209939	10.3471	2.29091	0.131719	0.999995
ENSG00000196422	PPP1R26	protein phosphatase 1 regulatory subunit 26 [Source:HGNC Symbol;Acc:HGNC:29089]	-0.337626	2.56253	2.28963	0.131826	0.999995
ENSG00000211818	TRAV39	T cell receptor alpha variable 39 [Source:HGNC Symbol;Acc:HGNC:12139]	-0.692131	0.0345919	2.28899	0.131881	0.999995
ENSG00000273133		novel transcript, antisense to CC2D2A	-0.762623	-0.236566	2.28871	0.131903	0.999995
ENSG00000168438	CDC40	cell division cycle 40 [Source:HGNC Symbol;Acc:HGNC:17350]	0.180946	4.70629	2.28604	0.132128	0.999995
ENSG00000235001	EIF4A1P2	eukaryotic translation initiation factor 4A1 pseudogene 2 [Source:HGNC Symbol;Acc:HGNC:23946]	-0.577029	0.127939	2.28603	0.132129	0.999995
ENSG00000198003	ODAD3	outer dynein arm docking complex subunit 3 [Source:HGNC Symbol;Acc:HGNC:28303]	-0.74391	-0.574365	2.28185	0.132481	0.999995
ENSG00000286186		novel transcript, antisense to NFATC1	0.764075	-0.0483862	2.27598	0.132977	0.999995
ENSG00000164951	PDP1	pyruvate dehydrogenase phosphatase catalytic subunit 1 [Source:HGNC Symbol;Acc:HGNC:9279]	0.371777	3.86776	2.27481	0.13308	0.999995
ENSG00000064961	HMG20B	high mobility group 20B [Source:HGNC Symbol;Acc:HGNC:5002]	-0.192907	5.69412	2.27461	0.133093	0.999995
ENSG00000155970	MICU3	mitochondrial calcium uptake family member 3 [Source:HGNC Symbol;Acc:HGNC:27820]	1.1256	-0.257509	2.27428	0.133125	0.999995
ENSG00000197361	FBXL22	F-box and leucine rich repeat protein 22 [Source:HGNC Symbol;Acc:HGNC:27537]	0.823788	-0.672644	2.27349	0.133188	0.999995
ENSG00000164898	FMC1	formation of mitochondrial complex V assembly factor 1 homolog [Source:HGNC Symbol;Acc:HGNC:26946]	0.57145	0.393619	2.27237	0.133283	0.999995
ENSG00000116285	ERRFI1	ERBB receptor feedback inhibitor 1 [Source:HGNC Symbol;Acc:HGNC:18185]	0.9187	-0.874644	2.27155	0.133353	0.999995
ENSG00000143443	C1orf56	chromosome 1 open reading frame 56 [Source:HGNC Symbol;Acc:HGNC:26045]	0.407693	1.59771	2.26834	0.133626	0.999995
ENSG00000275318		novel zinc finger protein pseudogene	0.617017	0.235071	2.26824	0.133634	0.999995
ENSG00000266913	LINC01841	long intergenic non-protein coding RNA 1841 [Source:HGNC Symbol;Acc:HGNC:52655]	-0.538033	-0.0635929	2.2658	0.133842	0.999995
ENSG00000009413	REV3L	REV3 like, DNA directed polymerase zeta catalytic subunit [Source:HGNC Symbol;Acc:HGNC:9968]	0.269941	4.04006	2.26251	0.134124	0.999995
ENSG00000133103	COG6	component of oligomeric golgi complex 6 [Source:HGNC Symbol;Acc:HGNC:18621]	0.398343	2.95169	2.26188	0.134177	0.999995
ENSG00000211886	TRAJ3	T cell receptor alpha joining 3 [Source:HGNC Symbol;Acc:HGNC:12059]	0.797064	-0.774859	2.26054	0.134292	0.999995
ENSG00000117877	POLR1G	RNA polymerase I subunit G [Source:HGNC Symbol;Acc:HGNC:24219]	0.365399	2.19052	2.25986	0.13435	0.999995
ENSG00000198087	CD2AP	CD2 associated protein [Source:HGNC Symbol;Acc:HGNC:14258]	0.383228	3.51576	2.25706	0.134592	0.999995
ENSG00000179134	SAMD4B	sterile alpha motif domain containing 4B [Source:HGNC Symbol;Acc:HGNC:25492]	-0.180064	6.20953	2.25675	0.134617	0.999995
ENSG00000118762	PKD2	polycystin 2, transient receptor potential cation channel [Source:HGNC Symbol;Acc:HGNC:9009]	0.362717	3.08721	2.25643	0.134645	0.999995
ENSG00000225975	ZNF567-DT	ZNF567 divergent transcript [Source:HGNC Symbol;Acc:HGNC:51281]	0.632002	-0.066489	2.25613	0.13467	0.999995
ENSG00000280407		TEC	-0.781958	-0.0881014	2.25112	0.135102	0.999995
ENSG00000112378	PERP	p53 apoptosis effector related to PMP22 [Source:HGNC Symbol;Acc:HGNC:17637]	0.418129	1.37442	2.2491	0.135276	0.999995
ENSG00000277142	LINC00235	long intergenic non-protein coding RNA 235 [Source:HGNC Symbol;Acc:HGNC:14138]	0.72093	-0.203817	2.24785	0.135384	0.999995
ENSG00000099810	MTAP	methylthioadenosine phosphorylase [Source:HGNC Symbol;Acc:HGNC:7413]	0.245495	3.51139	2.24741	0.135422	0.999995
ENSG00000172766	NAA16	N-alpha-acetyltransferase 16, NatA auxiliary subunit [Source:HGNC Symbol;Acc:HGNC:26164]	0.325347	4.08566	2.24614	0.135532	0.999995
ENSG00000132424	PNISR	PNN interacting serine and arginine rich protein [Source:HGNC Symbol;Acc:HGNC:21222]	0.174872	7.80254	2.24556	0.135582	0.999995
ENSG00000100564	PIGH	phosphatidylinositol glycan anchor biosynthesis class H [Source:HGNC Symbol;Acc:HGNC:8964]	0.234507	3.37123	2.24509	0.135623	0.999995
ENSG00000254004	ZNF260	zinc finger protein 260 [Source:HGNC Symbol;Acc:HGNC:13499]	0.38219	2.59724	2.24348	0.135762	0.999995
ENSG00000137098	SPAG8	sperm associated antigen 8 [Source:HGNC Symbol;Acc:HGNC:14105]	0.464329	0.447789	2.24281	0.13582	0.999995
ENSG00000283341		novel transcript	0.531347	0.529737	2.24239	0.135857	0.999995
ENSG00000259962		golgin A6 family-like 2 (GOLGA6L2) pseudogene	-0.440473	1.73518	2.24221	0.135873	0.999995
ENSG00000115419	GLS	glutaminase [Source:HGNC Symbol;Acc:HGNC:4331]	0.326736	5.97009	2.24159	0.135934	0.999995
ENSG00000131475	VPS25	vacuolar protein sorting 25 homolog [Source:HGNC Symbol;Acc:HGNC:28122]	-0.176377	4.70089	2.24023	0.136045	0.999995
ENSG00000144354	CDCA7	cell division cycle associated 7 [Source:HGNC Symbol;Acc:HGNC:14628]	0.587513	1.32106	2.24016	0.13605	0.999995
ENSG00000107614	TRDMT1	tRNA aspartic acid methyltransferase 1 [Source:HGNC Symbol;Acc:HGNC:2977]	0.266976	3.12001	2.2398	0.136082	0.999995
ENSG00000115289	PCGF1	polycomb group ring finger 1 [Source:HGNC Symbol;Acc:HGNC:17615]	-0.186731	3.3925	2.23909	0.136143	0.999995
ENSG00000123342	MMP19	matrix metallopeptidase 19 [Source:HGNC Symbol;Acc:HGNC:7165]	-0.840548	-0.629811	2.23846	0.136198	0.999995
ENSG00000114541	FRMD4B	FERM domain containing 4B [Source:HGNC Symbol;Acc:HGNC:24886]	0.26766	3.27905	2.23756	0.136277	0.999995
ENSG00000186603	HPDL	4-hydroxyphenylpyruvate dioxygenase like [Source:HGNC Symbol;Acc:HGNC:28242]	-0.948003	-0.829903	2.23646	0.136373	0.999995
ENSG00000196659	TTC30B	tetratricopeptide repeat domain 30B [Source:HGNC Symbol;Acc:HGNC:26425]	0.447491	1.24364	2.23381	0.136604	0.999995
ENSG00000267436		novel transcript, antisense to MFSD12	-0.408546	1.90469	2.23141	0.136813	0.999995
ENSG00000166225	FRS2	fibroblast growth factor receptor substrate 2 [Source:HGNC Symbol;Acc:HGNC:16971]	0.323386	3.38652	2.22717	0.137185	0.999995
ENSG00000286219	NOTCH2NLC	notch 2 N-terminal like C [Source:HGNC Symbol;Acc:HGNC:53924]	0.931038	-0.777007	2.22696	0.137203	0.999995
ENSG00000240399		ribosomal protein L37 (RPL37) pseudogene	0.734942	-0.201595	2.22371	0.137488	0.999995
ENSG00000183662	TAFA1	TAFA chemokine like family member 1 [Source:HGNC Symbol;Acc:HGNC:21587]	0.824866	-0.404087	2.22306	0.137546	0.999995
ENSG00000077152	UBE2T	ubiquitin conjugating enzyme E2 T [Source:HGNC Symbol;Acc:HGNC:25009]	0.694803	0.0283463	2.22194	0.137644	0.999995
ENSG00000203872	C6orf163	chromosome 6 open reading frame 163 [Source:HGNC Symbol;Acc:HGNC:21403]	-0.36035	1.62509	2.22144	0.137689	0.999995
ENSG00000113282	CLINT1	clathrin interactor 1 [Source:HGNC Symbol;Acc:HGNC:23186]	0.22539	5.84484	2.22102	0.137726	0.999995
ENSG00000167525	PROCA1	protein interacting with cyclin A1 [Source:HGNC Symbol;Acc:HGNC:28600]	-0.22614	3.70336	2.22063	0.13776	0.999995
ENSG00000260920		novel transcript, sense overlapping with ZNF643	0.469534	0.652187	2.21932	0.137875	0.999995
ENSG00000227403	LINC01806	long intergenic non-protein coding RNA 1806 [Source:HGNC Symbol;Acc:HGNC:52599]	0.816833	-0.207058	2.21879	0.137922	0.999995
ENSG00000234705	HMGA1P4	high mobility group AT-hook 1 pseudogene 4 [Source:HGNC Symbol;Acc:HGNC:39093]	-0.422867	1.23409	2.21843	0.137954	0.999995
ENSG00000203797	DDO	D-aspartate oxidase [Source:HGNC Symbol;Acc:HGNC:2727]	1.01055	-0.448196	2.21744	0.138041	0.999995
ENSG00000280157		TEC	-0.568024	0.196945	2.21685	0.138093	0.999995
ENSG00000169435	RASSF6	Ras association domain family member 6 [Source:HGNC Symbol;Acc:HGNC:20796]	1.06687	-0.732002	2.21672	0.138105	0.999995
ENSG00000132849	PATJ	PATJ crumbs cell polarity complex component [Source:HGNC Symbol;Acc:HGNC:28881]	0.273353	4.26305	2.21134	0.138582	0.999995
ENSG00000226864	ATE1-AS1	ATE1 antisense RNA 1 [Source:HGNC Symbol;Acc:HGNC:49496]	0.882358	-0.798069	2.21116	0.138597	0.999995
ENSG00000274576	IGHV2-70	immunoglobulin heavy variable 2-70 [Source:HGNC Symbol;Acc:HGNC:5577]	-1.23044	-0.889717	2.2089	0.138798	0.999995
ENSG00000235695	HIGD2AP2	HIGD2A pseudogene 2 [Source:HGNC Symbol;Acc:HGNC:54794]	0.761762	-0.618927	2.20854	0.138831	0.999995
ENSG00000269313	MAGIX	MAGI family member, X-linked [Source:HGNC Symbol;Acc:HGNC:30006]	-0.465481	0.731608	2.20779	0.138897	0.999995
ENSG00000228078	HLA-U	major histocompatibility complex, class I, U (pseudogene) [Source:HGNC Symbol;Acc:HGNC:23477]	-2.39943	0.114676	2.20334	0.139341	0.999995
ENSG00000119720	NRDE2	NRDE-2, necessary for RNA interference, domain containing [Source:HGNC Symbol;Acc:HGNC:20186]	0.144772	5.20314	2.19816	0.139756	0.999995
ENSG00000198040	ZNF84	zinc finger protein 84 [Source:HGNC Symbol;Acc:HGNC:13159]	0.36761	3.82442	2.19801	0.139773	0.999995
ENSG00000171161	ZNF672	zinc finger protein 672 [Source:HGNC Symbol;Acc:HGNC:26179]	-0.176571	5.82688	2.19777	0.139792	0.999995
ENSG00000265992	ESRG	embryonic stem cell related [Source:HGNC Symbol;Acc:HGNC:39079]	-1.54089	-1.24463	2.19723	0.139845	0.999995
ENSG00000165572	KBTBD6	kelch repeat and BTB domain containing 6 [Source:HGNC Symbol;Acc:HGNC:25340]	0.370235	2.56825	2.19697	0.139863	0.999995
ENSG00000102081	FMR1	FMRP translational regulator 1 [Source:HGNC Symbol;Acc:HGNC:3775]	0.312626	5.32234	2.19589	0.139966	0.999995
ENSG00000126759	CFP	complement factor properdin [Source:HGNC Symbol;Acc:HGNC:8864]	-0.288934	5.46886	2.19392	0.140139	0.999995
ENSG00000198707	CEP290	centrosomal protein 290 [Source:HGNC Symbol;Acc:HGNC:29021]	0.394389	3.54603	2.19219	0.140297	0.999995
ENSG00000257093	DENND11	DENN domain containing 11 [Source:HGNC Symbol;Acc:HGNC:29472]	0.310855	5.38888	2.19201	0.140314	0.999995
ENSG00000059758	CDK17	cyclin dependent kinase 17 [Source:HGNC Symbol;Acc:HGNC:8750]	0.364804	4.2461	2.19111	0.140397	0.999995
ENSG00000167220	HDHD2	haloacid dehalogenase like hydrolase domain containing 2 [Source:HGNC Symbol;Acc:HGNC:25364]	0.298146	2.5799	2.19096	0.140403	0.999995
ENSG00000149313	AASDHPPT	aminoadipate-semialdehyde dehydrogenase-phosphopantetheinyl transferase [Source:HGNC Symbol;Acc:HGNC:14235]	0.249456	4.21441	2.19051	0.140444	0.999995
ENSG00000157343	ARMC12	armadillo repeat containing 12 [Source:HGNC Symbol;Acc:HGNC:21099]	-0.661838	-0.197766	2.18885	0.140593	0.999995
ENSG00000237927		novel transcript	-0.812936	0.538876	2.18594	0.140859	0.999995
ENSG00000158321	AUTS2	activator of transcription and developmental regulator AUTS2 [Source:HGNC Symbol;Acc:HGNC:14262]	0.339482	3.21903	2.18591	0.140859	0.999995
ENSG00000052126	PLEKHA5	pleckstrin homology domain containing A5 [Source:HGNC Symbol;Acc:HGNC:30036]	0.431362	1.38349	2.18457	0.14098	0.999995
ENSG00000279891		uncharacterized LOC401105 [Source:NCBI gene (formerly Entrezgene);Acc:401105]	0.861855	-0.30324	2.18393	0.141038	0.999995
ENSG00000121297	TSHZ3	teashirt zinc finger homeobox 3 [Source:HGNC Symbol;Acc:HGNC:30700]	-0.403218	3.5839	2.18397	0.14104	0.999995
ENSG00000171150	SOCS5	suppressor of cytokine signaling 5 [Source:HGNC Symbol;Acc:HGNC:16852]	0.337708	2.76379	2.18379	0.141051	0.999995
ENSG00000273691		novel transcript, sense intronic to ZNF710	-0.49814	2.34824	2.18305	0.14112	0.999995
ENSG00000178146	GK4P	glycerol kinase 4 pseudogene [Source:HGNC Symbol;Acc:HGNC:4295]	-0.396609	2.29024	2.18123	0.141283	0.999995
ENSG00000249129	SUDS3P1	SDS3 homolog, SIN3A corepressor complex component pseudogene 1 [Source:HGNC Symbol;Acc:HGNC:44000]	0.404776	1.38896	2.17598	0.14176	0.999995
ENSG00000169814	BTD	biotinidase [Source:HGNC Symbol;Acc:HGNC:1122]	-0.17238	3.61044	2.17474	0.141872	0.999995
ENSG00000144524	COPS7B	COP9 signalosome subunit 7B [Source:HGNC Symbol;Acc:HGNC:16760]	-0.139788	5.10051	2.17373	0.141965	0.999995
ENSG00000276337		novel transcript, sense intronic to ZCCHC14	0.700662	-0.519213	2.17143	0.142175	0.999995
ENSG00000152455	SUV39H2	SUV39H2 histone lysine methyltransferase [Source:HGNC Symbol;Acc:HGNC:17287]	0.589171	0.126251	2.16611	0.142661	0.999995
ENSG00000101605	MYOM1	myomesin 1 [Source:HGNC Symbol;Acc:HGNC:7613]	0.29543	2.80739	2.16575	0.142694	0.999995
ENSG00000196177	ACADSB	acyl-CoA dehydrogenase short/branched chain [Source:HGNC Symbol;Acc:HGNC:91]	0.351992	3.23089	2.16415	0.142841	0.999995
ENSG00000106330	MOSPD3	motile sperm domain containing 3 [Source:HGNC Symbol;Acc:HGNC:25078]	-0.23087	3.54486	2.16283	0.142962	0.999995
ENSG00000233609	RPL10P19	ribosomal protein L10 pseudogene 19 [Source:HGNC Symbol;Acc:HGNC:52350]	-0.503337	1.54131	2.15906	0.14331	0.999995
ENSG00000174197	MGA	MAX dimerization protein MGA [Source:HGNC Symbol;Acc:HGNC:14010]	0.220695	4.8281	2.15716	0.143485	0.999995
ENSG00000128923	MINDY2	MINDY lysine 48 deubiquitinase 2 [Source:HGNC Symbol;Acc:HGNC:26954]	0.32071	4.31537	2.15638	0.143559	0.999995
ENSG00000150967	ABCB9	ATP binding cassette subfamily B member 9 [Source:HGNC Symbol;Acc:HGNC:50]	0.403754	2.08694	2.15574	0.143616	0.999995
ENSG00000137692	DCUN1D5	defective in cullin neddylation 1 domain containing 5 [Source:HGNC Symbol;Acc:HGNC:28409]	0.375749	2.34375	2.15566	0.143624	0.999995
ENSG00000166813	KIF7	kinesin family member 7 [Source:HGNC Symbol;Acc:HGNC:30497]	0.97864	-0.864761	2.15204	0.143958	0.999995
ENSG00000285967	NIPBL-DT	NIPBL divergent transcript [Source:HGNC Symbol;Acc:HGNC:51293]	0.456569	3.19796	2.15184	0.143985	0.999995
ENSG00000163683	SMIM14	small integral membrane protein 14 [Source:HGNC Symbol;Acc:HGNC:27321]	0.196545	5.09424	2.14856	0.144281	0.999995
ENSG00000228878	SEPTIN7-DT	SEPTIN7 divergent transcript [Source:HGNC Symbol;Acc:HGNC:51153]	0.720206	-0.380837	2.1482	0.144315	0.999995
ENSG00000118922	KLF12	Kruppel like factor 12 [Source:HGNC Symbol;Acc:HGNC:6346]	0.368423	4.69585	2.14713	0.144427	0.999995
ENSG00000259315	ACTG1P17	actin gamma 1 pseudogene 17 [Source:HGNC Symbol;Acc:HGNC:51497]	-0.43194	1.05297	2.14614	0.144506	0.999995
ENSG00000146757	ZNF92	zinc finger protein 92 [Source:HGNC Symbol;Acc:HGNC:13168]	0.519477	2.40218	2.14482	0.144634	0.999995
ENSG00000198346	ZNF813	zinc finger protein 813 [Source:HGNC Symbol;Acc:HGNC:33257]	0.340809	2.67884	2.14454	0.144655	0.999995
ENSG00000264853		novel transcript, sense intronic to GRB2	-0.575263	0.563116	2.14357	0.144745	0.999995
ENSG00000274341		novel transcript	-0.491482	0.933453	2.14355	0.144747	0.999995
ENSG00000261732		novel protein	0.757284	-0.209144	2.14295	0.144804	0.999995
ENSG00000115020	PIKFYVE	phosphoinositide kinase, FYVE-type zinc finger containing [Source:HGNC Symbol;Acc:HGNC:23785]	0.290311	5.16348	2.14163	0.144928	0.999995
ENSG00000112367	FIG4	FIG4 phosphoinositide 5-phosphatase [Source:HGNC Symbol;Acc:HGNC:16873]	-0.208318	4.63233	2.14112	0.144974	0.999995
ENSG00000272163		novel transcript, antisense to NEFM	-0.78031	-0.506455	2.14097	0.144988	0.999995
ENSG00000114378	HYAL1	hyaluronidase 1 [Source:HGNC Symbol;Acc:HGNC:5320]	-0.762231	-0.614457	2.14012	0.145068	0.999995
ENSG00000077454	LRCH4	leucine rich repeats and calponin homology domain containing 4 [Source:HGNC Symbol;Acc:HGNC:6691]	-0.209115	6.35397	2.13995	0.145083	0.999995
ENSG00000254013	MAP2K1P1	mitogen-activated protein kinase kinase 1 pseudogene 1 [Source:HGNC Symbol;Acc:HGNC:6841]	-0.41531	1.01804	2.13962	0.145114	0.999995
ENSG00000134765	DSC1	desmocollin 1 [Source:HGNC Symbol;Acc:HGNC:3035]	0.805229	0.284502	2.1393	0.145144	0.999995
ENSG00000246273	SBF2-AS1	SBF2 antisense RNA 1 [Source:HGNC Symbol;Acc:HGNC:27438]	0.519581	0.512715	2.13774	0.14529	0.999995
ENSG00000259516	ANP32AP1	acidic nuclear phosphoprotein 32 family member A pseudogene 1 [Source:HGNC Symbol;Acc:HGNC:42949]	-0.778733	1.69908	2.13723	0.145359	0.999995
ENSG00000255031		novel transcript, antisense to CHKA	-0.278101	4.13206	2.13584	0.145468	0.999995
ENSG00000188130	MAPK12	mitogen-activated protein kinase 12 [Source:HGNC Symbol;Acc:HGNC:6874]	0.779275	-0.713074	2.13542	0.145508	0.999995
ENSG00000182985	CADM1	cell adhesion molecule 1 [Source:HGNC Symbol;Acc:HGNC:5951]	0.649212	0.390697	2.13377	0.145662	0.999995
ENSG00000124802	EEF1E1	eukaryotic translation elongation factor 1 epsilon 1 [Source:HGNC Symbol;Acc:HGNC:3212]	0.665476	0.514489	2.13377	0.145662	0.999995
ENSG00000182405	PGBD4	piggyBac transposable element derived 4 [Source:HGNC Symbol;Acc:HGNC:19401]	0.417015	2.02065	2.1325	0.145781	0.999995
ENSG00000257621	PSMA3-AS1	PSMA3 antisense RNA 1 [Source:HGNC Symbol;Acc:HGNC:26445]	0.312707	6.35593	2.128	0.146211	0.999995
ENSG00000186063	AIDA	axin interactor, dorsalization associated [Source:HGNC Symbol;Acc:HGNC:25761]	0.311174	3.23271	2.12792	0.146212	0.999995
ENSG00000243811	APOBEC3D	apolipoprotein B mRNA editing enzyme catalytic subunit 3D [Source:HGNC Symbol;Acc:HGNC:17354]	0.554964	0.298061	2.12771	0.146233	0.999995
ENSG00000165682	CLEC1B	C-type lectin domain family 1 member B [Source:HGNC Symbol;Acc:HGNC:24356]	-0.721312	0.212713	2.12703	0.146296	0.999995
ENSG00000256211	SKP1P2	S-phase kinase associated protein 1 pseudogene 2 [Source:HGNC Symbol;Acc:HGNC:10900]	-0.63104	-0.357683	2.12702	0.146297	0.999995
ENSG00000112419	PHACTR2	phosphatase and actin regulator 2 [Source:HGNC Symbol;Acc:HGNC:20956]	0.228181	4.04736	2.12641	0.146355	0.999995
ENSG00000119411	BSPRY	B-box and SPRY domain containing [Source:HGNC Symbol;Acc:HGNC:18232]	-0.773141	-0.174177	2.12489	0.146499	0.999995
ENSG00000011566	MAP4K3	mitogen-activated protein kinase kinase kinase kinase 3 [Source:HGNC Symbol;Acc:HGNC:6865]	0.519792	1.68157	2.12315	0.146663	0.999995
ENSG00000107140	TESK1	testis associated actin remodelling kinase 1 [Source:HGNC Symbol;Acc:HGNC:11731]	-0.222205	4.96475	2.12047	0.146917	0.999995
ENSG00000198026	ZNF335	zinc finger protein 335 [Source:HGNC Symbol;Acc:HGNC:15807]	-0.157042	6.2382	2.11887	0.147069	0.999995
ENSG00000272316		novel transcript	0.741269	0.206099	2.11875	0.147081	0.999995
ENSG00000112290	WASF1	WASP family member 1 [Source:HGNC Symbol;Acc:HGNC:12732]	0.559545	0.20951	2.11702	0.147245	0.999995
ENSG00000202150	RNU6-407P	RNA, U6 small nuclear 407, pseudogene [Source:HGNC Symbol;Acc:HGNC:47370]	0.825284	-0.76197	2.11567	0.147372	0.999995
ENSG00000143862	ARL8A	ADP ribosylation factor like GTPase 8A [Source:HGNC Symbol;Acc:HGNC:25192]	-0.211724	5.56833	2.11556	0.147383	0.999995
ENSG00000170677	SOCS6	suppressor of cytokine signaling 6 [Source:HGNC Symbol;Acc:HGNC:16833]	0.499087	1.03551	2.11546	0.147393	0.999995
ENSG00000029993	HMGB3	high mobility group box 3 [Source:HGNC Symbol;Acc:HGNC:5004]	-0.544762	0.511076	2.11418	0.147515	0.999995
ENSG00000124406	ATP8A1	ATPase phospholipid transporting 8A1 [Source:HGNC Symbol;Acc:HGNC:13531]	0.445361	4.7477	2.11186	0.147764	0.999995
ENSG00000079335	CDC14A	cell division cycle 14A [Source:HGNC Symbol;Acc:HGNC:1718]	0.362179	4.04326	2.11156	0.147771	0.999995
ENSG00000174903	RAB1B	RAB1B, member RAS oncogene family [Source:HGNC Symbol;Acc:HGNC:18370]	-0.22703	7.97077	2.10919	0.14799	0.999995
ENSG00000091732	ZC3HC1	zinc finger C3HC-type containing 1 [Source:HGNC Symbol;Acc:HGNC:29913]	0.184561	3.32672	2.10869	0.148038	0.999995
ENSG00000164976	MYORG	myogenesis regulating glycosidase (putative) [Source:HGNC Symbol;Acc:HGNC:19918]	0.581423	-0.0763084	2.10836	0.14807	0.999995
ENSG00000278897		TEC	0.59886	0.339416	2.10771	0.148132	0.999995
ENSG00000214535	RPS15AP1	ribosomal protein S15a pseudogene 1 [Source:HGNC Symbol;Acc:HGNC:16598]	1.04523	-0.662972	2.10699	0.148201	0.999995
ENSG00000111364	DDX55	DEAD-box helicase 55 [Source:HGNC Symbol;Acc:HGNC:20085]	0.15859	4.57328	2.10455	0.148435	0.999995
ENSG00000106682	EIF4H	eukaryotic translation initiation factor 4H [Source:HGNC Symbol;Acc:HGNC:12741]	-0.129991	6.96274	2.10415	0.148474	0.999995
ENSG00000225873	C3orf86	chromosome 3 putative open reading frame 86 [Source:HGNC Symbol;Acc:HGNC:44570]	-0.502081	3.9829	2.10368	0.148546	0.999995
ENSG00000222009	BTBD19	BTB domain containing 19 [Source:HGNC Symbol;Acc:HGNC:27145]	-0.393051	2.11569	2.09966	0.148905	0.999995
ENSG00000231686	ANKRD11P2	ANKRD11 pseudogene 2 [Source:HGNC Symbol;Acc:HGNC:54738]	-0.435773	0.79163	2.09878	0.14899	0.999995
ENSG00000230183	CNOT6LP1	CNOT6L pseudogene 1 [Source:HGNC Symbol;Acc:HGNC:32355]	0.535825	0.317287	2.09811	0.149054	0.999995
ENSG00000285417		novel pseudogene	0.42553	1.06012	2.09768	0.149095	0.999995
ENSG00000140367	UBE2Q2	ubiquitin conjugating enzyme E2 Q2 [Source:HGNC Symbol;Acc:HGNC:19248]	0.302358	4.31788	2.0973	0.149132	0.999995
ENSG00000271122	HERPUD2-AS1	HERPUD2 antisense RNA 1 [Source:HGNC Symbol;Acc:HGNC:55258]	0.31583	1.92599	2.09547	0.149309	0.999995
ENSG00000196407	THEM5	thioesterase superfamily member 5 [Source:HGNC Symbol;Acc:HGNC:26755]	-1.05593	-1.00406	2.09522	0.149333	0.999995
ENSG00000172915	NBEA	neurobeachin [Source:HGNC Symbol;Acc:HGNC:7648]	0.559515	0.544667	2.09266	0.149581	0.999995
ENSG00000188566	NDOR1	NADPH dependent diflavin oxidoreductase 1 [Source:HGNC Symbol;Acc:HGNC:29838]	-0.207133	5.28856	2.09253	0.149593	0.999995
ENSG00000166845	C18orf54	chromosome 18 open reading frame 54 [Source:HGNC Symbol;Acc:HGNC:13796]	-0.47415	0.853112	2.0913	0.149712	0.999995
ENSG00000138794	CASP6	caspase 6 [Source:HGNC Symbol;Acc:HGNC:1507]	-0.22771	3.01677	2.08845	0.149988	0.999995
ENSG00000092140	G2E3	G2/M-phase specific E3 ubiquitin protein ligase [Source:HGNC Symbol;Acc:HGNC:20338]	0.413884	3.25416	2.08831	0.150007	0.999995
ENSG00000129810	SGO1	shugoshin 1 [Source:HGNC Symbol;Acc:HGNC:25088]	0.71379	-0.0813257	2.08731	0.150099	0.999995
ENSG00000087448	KLHL42	kelch like family member 42 [Source:HGNC Symbol;Acc:HGNC:29252]	0.264808	3.89083	2.08627	0.1502	0.999995
ENSG00000271151		novel transcript	-0.532504	0.728732	2.08576	0.15025	0.999995
ENSG00000235027		novel transcript	1.66916	-1.19447	2.0833	0.150501	0.999995
ENSG00000090487	SPG21	SPG21 abhydrolase domain containing, maspardin [Source:HGNC Symbol;Acc:HGNC:20373]	-0.176531	6.8062	2.08109	0.150705	0.999995
ENSG00000064726	BTBD1	BTB domain containing 1 [Source:HGNC Symbol;Acc:HGNC:1120]	0.203547	4.74757	2.08079	0.150734	0.999995
ENSG00000163249	CCNYL1	cyclin Y like 1 [Source:HGNC Symbol;Acc:HGNC:26868]	0.168213	3.67938	2.07974	0.150837	0.999995
ENSG00000225195		novel transcript	0.651295	0.298662	2.0796	0.15085	0.999995
ENSG00000109805	NCAPG	non-SMC condensin I complex subunit G [Source:HGNC Symbol;Acc:HGNC:24304]	0.902207	-0.0109736	2.07956	0.150855	0.999995
ENSG00000101608	MYL12A	myosin light chain 12A [Source:HGNC Symbol;Acc:HGNC:16701]	-0.144264	8.47462	2.07708	0.151097	0.999995
ENSG00000148343	MIGA2	mitoguardin 2 [Source:HGNC Symbol;Acc:HGNC:23621]	-0.15328	6.0066	2.07614	0.151188	0.999995
ENSG00000080819	CPOX	coproporphyrinogen oxidase [Source:HGNC Symbol;Acc:HGNC:2321]	0.272567	3.5789	2.07545	0.151256	0.999995
ENSG00000182504	CEP97	centrosomal protein 97 [Source:HGNC Symbol;Acc:HGNC:26244]	0.367539	2.84683	2.07457	0.151342	0.999995
ENSG00000131653	TRAF7	TNF receptor associated factor 7 [Source:HGNC Symbol;Acc:HGNC:20456]	-0.160168	6.079	2.07369	0.151428	0.999995
ENSG00000218073		PERP, TP53 apoptosis effector (PERP) pseudogene	0.847027	-0.764261	2.07363	0.151435	0.999995
ENSG00000037241	RPL26L1	ribosomal protein L26 like 1 [Source:HGNC Symbol;Acc:HGNC:17050]	0.63158	0.439846	2.07193	0.151601	0.999995
ENSG00000188596	CFAP54	cilia and flagella associated protein 54 [Source:HGNC Symbol;Acc:HGNC:26456]	0.773499	-0.694787	2.07064	0.151729	0.999995
ENSG00000225544		pseudogene similar to part of metallophosphoesterase 1 (MPPE1)	1.02002	-0.474386	2.07054	0.151738	0.999995
ENSG00000125249	RAP2A	RAP2A, member of RAS oncogene family [Source:HGNC Symbol;Acc:HGNC:9861]	0.403266	3.59336	2.06942	0.151856	0.999995
ENSG00000105401	CDC37	cell division cycle 37, HSP90 cochaperone [Source:HGNC Symbol;Acc:HGNC:1735]	-0.164258	7.29851	2.06781	0.152007	0.999995
ENSG00000260236	PTPN23-DT	PTPN23 divergent transcript [Source:HGNC Symbol;Acc:HGNC:55397]	0.327119	1.73574	2.06624	0.152162	0.999995
ENSG00000174547	MRPL11	mitochondrial ribosomal protein L11 [Source:HGNC Symbol;Acc:HGNC:14042]	0.276977	3.5126	2.06423	0.152361	0.999995
ENSG00000148484	RSU1	Ras suppressor protein 1 [Source:HGNC Symbol;Acc:HGNC:10464]	-0.174408	5.81816	2.06423	0.152361	0.999995
ENSG00000196263	ZNF471	zinc finger protein 471 [Source:HGNC Symbol;Acc:HGNC:23226]	0.737768	-0.134826	2.06356	0.152427	0.999995
ENSG00000128463	EMC4	ER membrane protein complex subunit 4 [Source:HGNC Symbol;Acc:HGNC:28032]	-0.130324	5.03907	2.063	0.152482	0.999995
ENSG00000125814	NAPB	NSF attachment protein beta [Source:HGNC Symbol;Acc:HGNC:15751]	0.222939	3.32933	2.06293	0.152489	0.999995
ENSG00000105723	GSK3A	glycogen synthase kinase 3 alpha [Source:HGNC Symbol;Acc:HGNC:4616]	-0.20803	5.96525	2.06032	0.152748	0.999995
ENSG00000137970	RPL7P9	ribosomal protein L7 pseudogene 9 [Source:HGNC Symbol;Acc:HGNC:37028]	0.8077	2.18075	2.05927	0.152882	0.999995
ENSG00000079435	LIPE	lipase E, hormone sensitive type [Source:HGNC Symbol;Acc:HGNC:6621]	-0.237995	3.28757	2.0579	0.152988	0.999995
ENSG00000171163	ZNF692	zinc finger protein 692 [Source:HGNC Symbol;Acc:HGNC:26049]	-0.172207	5.17874	2.05589	0.153187	0.999995
ENSG00000169918	OTUD7A	OTU deubiquitinase 7A [Source:HGNC Symbol;Acc:HGNC:20718]	0.440676	1.85149	2.05496	0.15328	0.999995
ENSG00000135617	PRADC1	protease associated domain containing 1 [Source:HGNC Symbol;Acc:HGNC:16047]	0.304377	2.52146	2.05404	0.153371	0.999995
ENSG00000273066		novel transcript	0.444205	0.648598	2.05378	0.153397	0.999995
ENSG00000148444	COMMD3	COMM domain containing 3 [Source:HGNC Symbol;Acc:HGNC:23332]	0.284109	2.97374	2.05141	0.153633	0.999995
ENSG00000238142		novel transcript	-0.518058	0.631921	2.05109	0.153665	0.999995
ENSG00000141404	GNAL	G protein subunit alpha L [Source:HGNC Symbol;Acc:HGNC:4388]	-0.716895	0.548705	2.05056	0.153718	0.999995
ENSG00000169288	MRPL1	mitochondrial ribosomal protein L1 [Source:HGNC Symbol;Acc:HGNC:14275]	0.542114	2.07383	2.04749	0.154029	0.999995
ENSG00000213279		novel transcript	0.602116	0.0850583	2.0468	0.154094	0.999995
ENSG00000143401	ANP32E	acidic nuclear phosphoprotein 32 family member E [Source:HGNC Symbol;Acc:HGNC:16673]	0.264347	5.09732	2.04549	0.154225	0.999995
ENSG00000272799		novel transcript	0.7871	-0.672988	2.04488	0.154287	0.999995
ENSG00000273284		novel transcript, sense intronic to ANKRD12	0.910651	-0.172784	2.04471	0.154304	0.999995
ENSG00000203804	ADAMTSL4-AS1	ADAMTSL4 antisense RNA 1 [Source:HGNC Symbol;Acc:HGNC:32041]	-0.369245	4.49741	2.04473	0.154314	0.999995
ENSG00000116819	TFAP2E	transcription factor AP-2 epsilon [Source:HGNC Symbol;Acc:HGNC:30774]	-0.305555	1.86199	2.04427	0.154348	0.999995
ENSG00000159147	DONSON	DNA replication fork stabilization factor DONSON [Source:HGNC Symbol;Acc:HGNC:2993]	0.299312	1.9674	2.04236	0.154539	0.999995
ENSG00000239264	TXNDC5	thioredoxin domain containing 5 [Source:HGNC Symbol;Acc:HGNC:21073]	-1.04702	-1.03204	2.04173	0.154602	0.999995
ENSG00000170190	SLC16A5	solute carrier family 16 member 5 [Source:HGNC Symbol;Acc:HGNC:10926]	-0.228341	5.58662	2.04107	0.154669	0.999995
ENSG00000274070	CASTOR2	cytosolic arginine sensor for mTORC1 subunit 2 [Source:HGNC Symbol;Acc:HGNC:37073]	-0.438033	1.04133	2.04059	0.154717	0.999995
ENSG00000019991	HGF	hepatocyte growth factor [Source:HGNC Symbol;Acc:HGNC:4893]	0.409238	1.86733	2.03975	0.154802	0.999995
ENSG00000254419		novel transcript	-0.437612	1.17122	2.03846	0.154931	0.999995
ENSG00000036549	ZZZ3	zinc finger ZZ-type containing 3 [Source:HGNC Symbol;Acc:HGNC:24523]	0.329936	3.71988	2.03587	0.155192	0.999995
ENSG00000154518	ATP5MC3	ATP synthase membrane subunit c locus 3 [Source:HGNC Symbol;Acc:HGNC:843]	0.173361	5.73738	2.03555	0.155224	0.999995
ENSG00000123552	USP45	ubiquitin specific peptidase 45 [Source:HGNC Symbol;Acc:HGNC:20080]	0.463592	1.96503	2.03549	0.155231	0.999995
ENSG00000234825	XRCC6P2	X-ray repair cross complementing 6 pseudogene 2 [Source:HGNC Symbol;Acc:HGNC:45184]	0.590955	-0.600338	2.03507	0.155273	0.999995
ENSG00000241058	NSUN6	NOP2/Sun RNA methyltransferase 6 [Source:HGNC Symbol;Acc:HGNC:23529]	0.317621	3.07111	2.03489	0.155291	0.999995
ENSG00000241007	SEPTIN7P6	septin 7 pseudogene 6 [Source:HGNC Symbol;Acc:HGNC:38042]	0.352486	1.17465	2.03437	0.155344	0.999995
ENSG00000198894	CIPC	CLOCK interacting pacemaker [Source:HGNC Symbol;Acc:HGNC:20365]	0.246801	3.37463	2.03258	0.155525	0.999995
ENSG00000034693	PEX3	peroxisomal biogenesis factor 3 [Source:HGNC Symbol;Acc:HGNC:8858]	0.328712	2.3092	2.03092	0.155693	0.999995
ENSG00000166478	ZNF143	zinc finger protein 143 [Source:HGNC Symbol;Acc:HGNC:12928]	-0.191228	4.61861	2.02796	0.155993	0.999995
ENSG00000227671	ZNF731P	zinc finger protein 731, pseudogene [Source:HGNC Symbol;Acc:HGNC:32471]	0.547558	4.24613	2.0277	0.156056	0.999995
ENSG00000241679		novel transcript	-0.781228	-0.66517	2.02525	0.156269	0.999995
ENSG00000286129		novel transcript	-0.589954	0.0778746	2.02518	0.156275	0.999995
ENSG00000159459	UBR1	ubiquitin protein ligase E3 component n-recognin 1 [Source:HGNC Symbol;Acc:HGNC:16808]	0.245512	4.14726	2.02443	0.156352	0.999995
ENSG00000111605	CPSF6	cleavage and polyadenylation specific factor 6 [Source:HGNC Symbol;Acc:HGNC:13871]	0.241073	5.31536	2.0238	0.156416	0.999995
ENSG00000239883	PARGP1	poly(ADP-ribose) glycohydrolase pseudogene 1 [Source:HGNC Symbol;Acc:HGNC:45008]	0.500487	0.954813	2.02353	0.156443	0.999995
ENSG00000279692		TEC	0.576692	-0.142392	2.02274	0.156524	0.999995
ENSG00000134077	THUMPD3	THUMP domain containing 3 [Source:HGNC Symbol;Acc:HGNC:24493]	0.18888	3.99428	2.02255	0.156543	0.999995
ENSG00000121486	TRMT1L	tRNA methyltransferase 1 like [Source:HGNC Symbol;Acc:HGNC:16782]	0.190034	4.19644	2.02253	0.156546	0.999995
ENSG00000260924	LINC01311	long intergenic non-protein coding RNA 1311 [Source:HGNC Symbol;Acc:HGNC:50503]	0.596408	0.172169	2.02217	0.156582	0.999995
ENSG00000069399	BCL3	BCL3 transcription coactivator [Source:HGNC Symbol;Acc:HGNC:998]	-0.367352	6.50047	2.02127	0.156693	0.999995
ENSG00000109103	UNC119	unc-119 lipid binding chaperone [Source:HGNC Symbol;Acc:HGNC:12565]	-0.199218	7.0624	2.02004	0.1568	0.999995
ENSG00000002919	SNX11	sorting nexin 11 [Source:HGNC Symbol;Acc:HGNC:14975]	-0.240405	6.28153	2.0179	0.157018	0.999995
ENSG00000166831	RBPMS2	RNA binding protein, mRNA processing factor 2 [Source:HGNC Symbol;Acc:HGNC:19098]	-0.97611	-0.0433948	2.01693	0.157122	0.999995
ENSG00000119285	HEATR1	HEAT repeat containing 1 [Source:HGNC Symbol;Acc:HGNC:25517]	0.190121	4.71874	2.01625	0.157186	0.999995
ENSG00000125885	MCM8	minichromosome maintenance 8 homologous recombination repair factor [Source:HGNC Symbol;Acc:HGNC:16147]	0.311121	2.08745	2.01573	0.15724	0.999995
ENSG00000116898	MRPS15	mitochondrial ribosomal protein S15 [Source:HGNC Symbol;Acc:HGNC:14504]	-0.182755	4.09786	2.01531	0.157283	0.999995
ENSG00000234160		novel transcript	0.434554	0.367247	2.01135	0.15769	0.999995
ENSG00000135951	TSGA10	testis specific 10 [Source:HGNC Symbol;Acc:HGNC:14927]	0.515455	1.15401	2.01092	0.157733	0.999995
ENSG00000266934		novel transcript, sense intronic to BCAS3	0.641284	-0.0865567	2.01079	0.157747	0.999995
ENSG00000170917	NUDT6	nudix hydrolase 6 [Source:HGNC Symbol;Acc:HGNC:8053]	0.530121	0.352787	2.0104	0.157787	0.999995
ENSG00000080298	RFX3	regulatory factor X3 [Source:HGNC Symbol;Acc:HGNC:9984]	0.36932	3.39229	2.00993	0.157837	0.999995
ENSG00000162236	STX5	syntaxin 5 [Source:HGNC Symbol;Acc:HGNC:11440]	-0.201905	5.56776	2.00893	0.157939	0.999995
ENSG00000143507	DUSP10	dual specificity phosphatase 10 [Source:HGNC Symbol;Acc:HGNC:3065]	-0.268908	2.46984	2.0087	0.157962	0.999995
ENSG00000149187	CELF1	CUGBP Elav-like family member 1 [Source:HGNC Symbol;Acc:HGNC:2549]	0.128324	7.43321	2.00671	0.158167	0.999995
ENSG00000197580	BCO2	beta-carotene oxygenase 2 [Source:HGNC Symbol;Acc:HGNC:18503]	-0.553017	0.305054	2.00659	0.158179	0.999995
ENSG00000168246	UBTD2	ubiquitin domain containing 2 [Source:HGNC Symbol;Acc:HGNC:24463]	0.327834	2.34871	2.00577	0.158264	0.999995
ENSG00000112234	FBXL4	F-box and leucine rich repeat protein 4 [Source:HGNC Symbol;Acc:HGNC:13601]	0.248517	3.67929	2.00421	0.158425	0.999995
ENSG00000131408	NR1H2	nuclear receptor subfamily 1 group H member 2 [Source:HGNC Symbol;Acc:HGNC:7965]	-0.200952	6.99008	2.00354	0.158495	0.999995
ENSG00000279611		novel transcript	-0.430125	1.02235	2.00342	0.158507	0.999995
ENSG00000164291	ARSK	arylsulfatase family member K [Source:HGNC Symbol;Acc:HGNC:25239]	0.398218	1.21534	2.00292	0.158559	0.999995
ENSG00000165240	ATP7A	ATPase copper transporting alpha [Source:HGNC Symbol;Acc:HGNC:869]	0.309302	4.22322	2.0011	0.158748	0.999995
ENSG00000023445	BIRC3	baculoviral IAP repeat containing 3 [Source:HGNC Symbol;Acc:HGNC:591]	0.371897	6.27825	1.99996	0.158885	0.999995
ENSG00000124657	OR2B6	olfactory receptor family 2 subfamily B member 6 [Source:HGNC Symbol;Acc:HGNC:8241]	-0.807285	-0.587568	1.99921	0.158943	0.999995
ENSG00000100439	ABHD4	abhydrolase domain containing 4, N-acyl phospholipase B [Source:HGNC Symbol;Acc:HGNC:20154]	-0.249168	5.64846	1.99847	0.159019	0.999995
ENSG00000104643	MTMR9	myotubularin related protein 9 [Source:HGNC Symbol;Acc:HGNC:14596]	0.256949	3.81573	1.99574	0.159303	0.999995
ENSG00000082515	MRPL22	mitochondrial ribosomal protein L22 [Source:HGNC Symbol;Acc:HGNC:14480]	0.375726	2.26168	1.99554	0.159324	0.999995
ENSG00000182253	SYNM	synemin [Source:HGNC Symbol;Acc:HGNC:24466]	0.752601	1.17199	1.99552	0.159337	0.999995
ENSG00000225891	DHDDS-AS1	DHDDS antisense RNA 1 [Source:HGNC Symbol;Acc:HGNC:40925]	-0.527881	0.252485	1.99448	0.159434	0.999995
ENSG00000214391	TUBAP2	tubulin alpha pseudogene 2 [Source:HGNC Symbol;Acc:HGNC:14531]	-0.512807	0.205774	1.99405	0.159479	0.999995
ENSG00000181904	C5orf24	chromosome 5 open reading frame 24 [Source:HGNC Symbol;Acc:HGNC:26746]	0.374508	3.82901	1.99369	0.159524	0.999995
ENSG00000126903	SLC10A3	solute carrier family 10 member 3 [Source:HGNC Symbol;Acc:HGNC:22979]	-0.206883	5.16071	1.99309	0.159579	0.999995
ENSG00000086589	RBM22	RNA binding motif protein 22 [Source:HGNC Symbol;Acc:HGNC:25503]	-0.116073	5.94996	1.99267	0.159623	0.999995
ENSG00000174326	SLC16A11	solute carrier family 16 member 11 [Source:HGNC Symbol;Acc:HGNC:23093]	0.543564	0.66337	1.99251	0.159639	0.999995
ENSG00000171763	SPATA5L1	spermatogenesis associated 5 like 1 [Source:HGNC Symbol;Acc:HGNC:28762]	-0.238423	3.65257	1.99108	0.159788	0.999995
ENSG00000256294	ZNF225	zinc finger protein 225 [Source:HGNC Symbol;Acc:HGNC:13018]	0.295048	2.39461	1.99017	0.159884	0.999995
ENSG00000166503	HDGFL3	HDGF like 3 [Source:HGNC Symbol;Acc:HGNC:24937]	0.551882	1.13029	1.98881	0.160025	0.999995
ENSG00000142959	BEST4	bestrophin 4 [Source:HGNC Symbol;Acc:HGNC:17106]	-0.580929	-0.308078	1.98823	0.160086	0.999995
ENSG00000172292	CERS6	ceramide synthase 6 [Source:HGNC Symbol;Acc:HGNC:23826]	0.210503	4.15356	1.98802	0.160109	0.999995
ENSG00000153551	CMTM7	CKLF like MARVEL transmembrane domain containing 7 [Source:HGNC Symbol;Acc:HGNC:19178]	-0.148389	5.80302	1.988	0.160111	0.999995
ENSG00000154265	ABCA5	ATP binding cassette subfamily A member 5 [Source:HGNC Symbol;Acc:HGNC:35]	0.427812	3.56164	1.98795	0.160127	0.999995
ENSG00000169855	ROBO1	roundabout guidance receptor 1 [Source:HGNC Symbol;Acc:HGNC:10249]	0.819999	-0.35661	1.98762	0.16015	0.999995
ENSG00000100592	DAAM1	dishevelled associated activator of morphogenesis 1 [Source:HGNC Symbol;Acc:HGNC:18142]	0.285173	2.9478	1.98568	0.160353	0.999995
ENSG00000130725	UBE2M	ubiquitin conjugating enzyme E2 M [Source:HGNC Symbol;Acc:HGNC:12491]	-0.232835	5.45897	1.98494	0.160431	0.999995
ENSG00000196504	PRPF40A	pre-mRNA processing factor 40 homolog A [Source:HGNC Symbol;Acc:HGNC:16463]	0.190408	6.23546	1.98351	0.160581	0.999995
ENSG00000091536	MYO15A	myosin XVA [Source:HGNC Symbol;Acc:HGNC:7594]	-0.603045	-0.242941	1.98146	0.160796	0.999995
ENSG00000262488		Rho GTPase activating protein 21 (ARHGAP21) pseudogene	0.896173	-0.83885	1.98011	0.160938	0.999995
ENSG00000243279	PRAF2	PRA1 domain family member 2 [Source:HGNC Symbol;Acc:HGNC:28911]	-0.268326	3.38399	1.97973	0.160977	0.999995
ENSG00000102882	MAPK3	mitogen-activated protein kinase 3 [Source:HGNC Symbol;Acc:HGNC:6877]	-0.269773	6.6593	1.9785	0.161108	0.999995
ENSG00000251247	ZNF345	zinc finger protein 345 [Source:HGNC Symbol;Acc:HGNC:16367]	0.383926	2.37275	1.975	0.161476	0.999995
ENSG00000168172	HOOK3	hook microtubule tethering protein 3 [Source:HGNC Symbol;Acc:HGNC:23576]	0.173584	5.50483	1.97498	0.161479	0.999995
ENSG00000237950	LINC02918	long intergenic non-protein coding RNA 2918 [Source:HGNC Symbol;Acc:HGNC:55649]	0.681394	-0.376886	1.97427	0.161554	0.999995
ENSG00000233230		novel transcript	0.504689	0.0470792	1.97362	0.161622	0.999995
ENSG00000111716	LDHB	lactate dehydrogenase B [Source:HGNC Symbol;Acc:HGNC:6541]	0.276628	4.65214	1.97256	0.161734	0.999995
ENSG00000068323	TFE3	transcription factor binding to IGHM enhancer 3 [Source:HGNC Symbol;Acc:HGNC:11752]	-0.248187	7.34384	1.97219	0.161773	0.999995
ENSG00000273314		novel transcript, antisense to CUL1	0.521795	0.216217	1.97162	0.161834	0.999995
ENSG00000285554	LINC02988	long intergenic non-protein coding RNA 2988 [Source:HGNC Symbol;Acc:HGNC:56098]	-0.386882	2.2097	1.9712	0.161879	0.999995
ENSG00000267534	S1PR2	sphingosine-1-phosphate receptor 2 [Source:HGNC Symbol;Acc:HGNC:3169]	0.299114	2.39265	1.96979	0.162027	0.999995
ENSG00000135439	AGAP2	ArfGAP with GTPase domain, ankyrin repeat and PH domain 2 [Source:HGNC Symbol;Acc:HGNC:16921]	-0.184407	6.77125	1.96904	0.162108	0.999995
ENSG00000269765		staufen, RNA binding protein, homolog 1 (Drosophila) (STAU1) pseudogene	-0.53384	-0.0854511	1.96855	0.16216	0.999995
ENSG00000240591		novel transcript	0.651808	-0.341134	1.967	0.162324	0.999995
ENSG00000105245	NUMBL	NUMB like endocytic adaptor protein [Source:HGNC Symbol;Acc:HGNC:8061]	-0.227145	3.0843	1.96394	0.16265	0.999995
ENSG00000172775	PSME3IP1	proteasome activator subunit 3 interacting protein 1 [Source:HGNC Symbol;Acc:HGNC:29856]	-0.102261	6.75808	1.9631	0.162739	0.999995
ENSG00000136152	COG3	component of oligomeric golgi complex 3 [Source:HGNC Symbol;Acc:HGNC:18619]	0.220451	4.41959	1.96149	0.162911	0.999995
ENSG00000247796	MOCS2-DT	MOCS2 divergent transcript [Source:HGNC Symbol;Acc:HGNC:27417]	0.489598	0.412278	1.9609	0.162973	0.999995
ENSG00000064787	BCAS1	brain enriched myelin associated protein 1 [Source:HGNC Symbol;Acc:HGNC:974]	-0.783416	-0.672015	1.95987	0.163083	0.999995
ENSG00000091947	TMEM101	transmembrane protein 101 [Source:HGNC Symbol;Acc:HGNC:28653]	0.172435	4.76145	1.95884	0.163193	0.999995
ENSG00000164031	DNAJB14	DnaJ heat shock protein family (Hsp40) member B14 [Source:HGNC Symbol;Acc:HGNC:25881]	0.450535	4.79628	1.95878	0.163229	0.999995
ENSG00000105479	ODAD1	outer dynein arm docking complex subunit 1 [Source:HGNC Symbol;Acc:HGNC:26560]	-0.507451	0.662204	1.95693	0.163398	0.999995
ENSG00000181817	LSM10	LSM10, U7 small nuclear RNA associated [Source:HGNC Symbol;Acc:HGNC:17562]	-0.196105	5.23302	1.95593	0.163505	0.999995
ENSG00000223960	CHROMR	cholesterol induced regulator of metabolism RNA [Source:HGNC Symbol;Acc:HGNC:54059]	0.372035	2.05422	1.95429	0.16368	0.999995
ENSG00000279631		TEC	0.753009	-0.706941	1.95302	0.163816	0.999995
ENSG00000111877	MCM9	minichromosome maintenance 9 homologous recombination repair factor [Source:HGNC Symbol;Acc:HGNC:21484]	0.187753	3.7768	1.95272	0.16385	0.999995
ENSG00000134690	CDCA8	cell division cycle associated 8 [Source:HGNC Symbol;Acc:HGNC:14629]	-0.394813	1.44388	1.95223	0.163901	0.999995
ENSG00000165511	ZNF22-AS1	ZNF22 antisense RNA 1 [Source:HGNC Symbol;Acc:HGNC:23509]	0.644868	-0.303532	1.95033	0.164106	0.999995
ENSG00000270558		chromobox homolog 3 (CBX3) pseudogene	-0.819648	-0.747233	1.94913	0.164235	0.999995
ENSG00000113758	DBN1	drebrin 1 [Source:HGNC Symbol;Acc:HGNC:2695]	-0.273863	5.00502	1.94892	0.164259	0.999995
ENSG00000106415	GLCCI1	glucocorticoid induced 1 [Source:HGNC Symbol;Acc:HGNC:18713]	0.266831	4.18308	1.94743	0.164418	0.999995
ENSG00000127804	METTL16	methyltransferase 16, N6-methyladenosine [Source:HGNC Symbol;Acc:HGNC:28484]	0.212939	4.9886	1.94641	0.164529	0.999995
ENSG00000251333	RTN3P1	reticulon 3 pseudogene 1 [Source:HGNC Symbol;Acc:HGNC:19212]	-0.35517	3.74522	1.94425	0.164766	0.999995
ENSG00000254676		novel transcript, sense overlapping PCF11	0.564633	0.170656	1.94366	0.164825	0.999995
ENSG00000147144	CCDC120	coiled-coil domain containing 120 [Source:HGNC Symbol;Acc:HGNC:28910]	0.235875	2.98719	1.94251	0.16495	0.999995
ENSG00000011132	APBA3	amyloid beta precursor protein binding family A member 3 [Source:HGNC Symbol;Acc:HGNC:580]	-0.160593	5.36513	1.94208	0.164996	0.999995
ENSG00000106077	ABHD11	abhydrolase domain containing 11 [Source:HGNC Symbol;Acc:HGNC:16407]	-0.214943	3.52505	1.94005	0.165217	0.999995
ENSG00000279981		TEC	0.791282	-0.0420216	1.93825	0.165412	0.999995
ENSG00000124334	IL9R	interleukin 9 receptor [Source:HGNC Symbol;Acc:HGNC:6030]	0.798504	-0.312724	1.93762	0.16548	0.999995
ENSG00000120314	WDR55	WD repeat domain 55 [Source:HGNC Symbol;Acc:HGNC:25971]	-0.102412	5.90382	1.93653	0.165598	0.999995
ENSG00000011258	MBTD1	mbt domain containing 1 [Source:HGNC Symbol;Acc:HGNC:19866]	0.255589	4.41755	1.93622	0.165632	0.999995
ENSG00000161920	MED11	mediator complex subunit 11 [Source:HGNC Symbol;Acc:HGNC:32687]	-0.175316	4.23625	1.93551	0.165709	0.999995
ENSG00000115255	REEP6	receptor accessory protein 6 [Source:HGNC Symbol;Acc:HGNC:30078]	-0.378492	1.38124	1.93441	0.165829	0.999995
ENSG00000088179	PTPN4	protein tyrosine phosphatase non-receptor type 4 [Source:HGNC Symbol;Acc:HGNC:9656]	0.25457	5.23925	1.93362	0.165915	0.999995
ENSG00000140854	KATNB1	katanin regulatory subunit B1 [Source:HGNC Symbol;Acc:HGNC:6217]	-0.198467	5.1184	1.9331	0.165972	0.999995
ENSG00000126953	TIMM8A	translocase of inner mitochondrial membrane 8A [Source:HGNC Symbol;Acc:HGNC:11817]	0.329703	1.4578	1.93252	0.166035	0.999995
ENSG00000162601	MYSM1	Myb like, SWIRM and MPN domains 1 [Source:HGNC Symbol;Acc:HGNC:29401]	0.413346	4.55834	1.9327	0.166039	0.999995
ENSG00000236859	NIFK-AS1	NIFK antisense RNA 1 [Source:HGNC Symbol;Acc:HGNC:27385]	0.272691	2.04085	1.93048	0.166257	0.999995
ENSG00000260103		coiled-coil-helix-coiled-coil-helix domain-containing protein 7 (CHCHD7) pseudogene	0.763385	-0.695308	1.92975	0.166338	0.999995
ENSG00000279407		TEC	0.374843	1.70093	1.92921	0.166397	0.999995
ENSG00000092439	TRPM7	transient receptor potential cation channel subfamily M member 7 [Source:HGNC Symbol;Acc:HGNC:17994]	0.273836	4.88042	1.92793	0.166537	0.999995
ENSG00000232671	ZNF687-AS1	ZNF687 antisense RNA 1 [Source:HGNC Symbol;Acc:HGNC:54048]	0.742509	-0.767837	1.92767	0.166565	0.999995
ENSG00000014164	ZC3H3	zinc finger CCCH-type containing 3 [Source:HGNC Symbol;Acc:HGNC:28972]	-0.263251	5.6491	1.92725	0.166611	0.999995
ENSG00000075539	FRYL	FRY like transcription coactivator [Source:HGNC Symbol;Acc:HGNC:29127]	0.173584	5.36513	1.9259	0.166759	0.999995
ENSG00000171467	ZNF318	zinc finger protein 318 [Source:HGNC Symbol;Acc:HGNC:13578]	0.186296	4.86795	1.9251	0.166847	0.999995
ENSG00000272148		novel transcript, antisense to AGBL5	0.468579	0.687797	1.92477	0.166883	0.999995
ENSG00000131023	LATS1	large tumor suppressor kinase 1 [Source:HGNC Symbol;Acc:HGNC:6514]	0.275566	4.31692	1.92382	0.166987	0.999995
ENSG00000117620	SLC35A3	solute carrier family 35 member A3 [Source:HGNC Symbol;Acc:HGNC:11023]	0.351677	3.54053	1.92293	0.167086	0.999995
ENSG00000115641	FHL2	four and a half LIM domains 2 [Source:HGNC Symbol;Acc:HGNC:3703]	-0.596595	0.32735	1.92274	0.167105	0.999995
ENSG00000033867	SLC4A7	solute carrier family 4 member 7 [Source:HGNC Symbol;Acc:HGNC:11033]	0.443947	3.9619	1.91941	0.167494	0.999995
ENSG00000112182	BACH2	BTB domain and CNC homolog 2 [Source:HGNC Symbol;Acc:HGNC:14078]	0.282635	5.08648	1.91905	0.167515	0.999995
ENSG00000134996	OSTF1	osteoclast stimulating factor 1 [Source:HGNC Symbol;Acc:HGNC:8510]	-0.209872	7.51496	1.91843	0.16758	0.999995
ENSG00000065970	FOXJ2	forkhead box J2 [Source:HGNC Symbol;Acc:HGNC:24818]	-0.167147	5.51372	1.91825	0.167599	0.999995
ENSG00000064651	SLC12A2	solute carrier family 12 member 2 [Source:HGNC Symbol;Acc:HGNC:10911]	0.361367	2.209	1.91774	0.167655	0.999995
ENSG00000170471	RALGAPB	Ral GTPase activating protein non-catalytic subunit beta [Source:HGNC Symbol;Acc:HGNC:29221]	0.158566	5.82273	1.91736	0.167697	0.999995
ENSG00000237637	FRY-AS1	FRY antisense RNA 1 [Source:HGNC Symbol;Acc:HGNC:39725]	-0.805523	-0.476368	1.91718	0.167718	0.999995
ENSG00000272145	NFYC-AS1	NFYC antisense RNA 1 [Source:HGNC Symbol;Acc:HGNC:49451]	0.56465	0.748661	1.91645	0.167798	0.999995
ENSG00000175455	CCDC14	coiled-coil domain containing 14 [Source:HGNC Symbol;Acc:HGNC:25766]	0.343206	3.83829	1.91581	0.167873	0.999995
ENSG00000260810		novel transcript	-0.523638	0.110613	1.9147	0.167991	0.999995
ENSG00000214954	LRRC69	leucine rich repeat containing 69 [Source:HGNC Symbol;Acc:HGNC:34303]	0.482242	0.339311	1.91434	0.168031	0.999995
ENSG00000177200	CHD9	chromodomain helicase DNA binding protein 9 [Source:HGNC Symbol;Acc:HGNC:25701]	0.238671	4.56905	1.91312	0.168166	0.999995
ENSG00000175105	ZNF654	zinc finger protein 654 [Source:HGNC Symbol;Acc:HGNC:25612]	0.333213	3.64203	1.91312	0.168167	0.999995
ENSG00000168795	ZBTB5	zinc finger and BTB domain containing 5 [Source:HGNC Symbol;Acc:HGNC:23836]	0.232405	3.55194	1.91306	0.168172	0.999995
ENSG00000168256	NKIRAS2	NFKB inhibitor interacting Ras like 2 [Source:HGNC Symbol;Acc:HGNC:17898]	-0.162411	5.42308	1.91204	0.168285	0.999995
ENSG00000213160	KLHL23	kelch like family member 23 [Source:HGNC Symbol;Acc:HGNC:27506]	-0.702349	-0.527769	1.91183	0.168309	0.999995
ENSG00000096093	EFHC1	EF-hand domain containing 1 [Source:HGNC Symbol;Acc:HGNC:16406]	-0.280666	2.90393	1.91154	0.168341	0.999995
ENSG00000206418	RAB12	RAB12, member RAS oncogene family [Source:HGNC Symbol;Acc:HGNC:31332]	0.293782	3.51554	1.91154	0.168341	0.999995
ENSG00000229091	HSPA8P8	heat shock protein family A (Hsp70) member 8 pseudogene 8 [Source:HGNC Symbol;Acc:HGNC:44923]	-1.11017	-0.891369	1.91125	0.168373	0.999995
ENSG00000254332		tropomyosin 4 (TPM4) pseudogene	0.700803	-0.390042	1.90871	0.168655	0.999995
ENSG00000187630	DHRS4L2	dehydrogenase/reductase 4 like 2 [Source:HGNC Symbol;Acc:HGNC:19731]	0.292976	3.2027	1.90804	0.168729	0.999995
ENSG00000060339	CCAR1	cell division cycle and apoptosis regulator 1 [Source:HGNC Symbol;Acc:HGNC:24236]	0.149208	5.80343	1.90749	0.16879	0.999995
ENSG00000177034	MTX3	metaxin 3 [Source:HGNC Symbol;Acc:HGNC:24812]	0.365547	3.79155	1.90743	0.168803	0.999995
ENSG00000112110	MRPL18	mitochondrial ribosomal protein L18 [Source:HGNC Symbol;Acc:HGNC:14477]	0.16624	4.06108	1.90731	0.16881	0.999995
ENSG00000241721	SUMO1P1	SUMO1 pseudogene 1 [Source:HGNC Symbol;Acc:HGNC:33148]	-0.825726	-0.581237	1.90709	0.168835	0.999995
ENSG00000131236	CAP1	cyclase associated actin cytoskeleton regulatory protein 1 [Source:HGNC Symbol;Acc:HGNC:20040]	-0.217276	9.78154	1.90576	0.168982	0.999995
ENSG00000240053	LY6G5B	lymphocyte antigen 6 family member G5B [Source:HGNC Symbol;Acc:HGNC:13931]	-0.258926	2.69561	1.90487	0.169081	0.999995
ENSG00000164406	LEAP2	liver enriched antimicrobial peptide 2 [Source:HGNC Symbol;Acc:HGNC:29571]	0.310895	1.63163	1.90259	0.169336	0.999995
ENSG00000197713	RPE	ribulose-5-phosphate-3-epimerase [Source:HGNC Symbol;Acc:HGNC:10293]	0.324506	3.2724	1.90239	0.169358	0.999995
ENSG00000163864	NMNAT3	nicotinamide nucleotide adenylyltransferase 3 [Source:HGNC Symbol;Acc:HGNC:20989]	0.43969	1.07441	1.90231	0.169367	0.999995
ENSG00000108443	RPS6KB1	ribosomal protein S6 kinase B1 [Source:HGNC Symbol;Acc:HGNC:10436]	0.266792	3.98063	1.90206	0.169395	0.999995
ENSG00000088340	FER1L4	fer-1 like family member 4 (pseudogene) [Source:HGNC Symbol;Acc:HGNC:15801]	-0.812863	-0.743757	1.90097	0.169517	0.999995
ENSG00000111725	PRKAB1	protein kinase AMP-activated non-catalytic subunit beta 1 [Source:HGNC Symbol;Acc:HGNC:9378]	-0.123816	5.30455	1.8991	0.169725	0.999995
ENSG00000228251		novel transcript	0.793023	-0.855476	1.89825	0.169821	0.999995
ENSG00000271590		novel transcript	-0.619046	0.309408	1.89811	0.169836	0.999995
ENSG00000167604	NFKBID	NFKB inhibitor delta [Source:HGNC Symbol;Acc:HGNC:15671]	-0.161523	4.91578	1.89789	0.169861	0.999995
ENSG00000159648	TEPP	testis, prostate and placenta expressed [Source:HGNC Symbol;Acc:HGNC:33745]	-0.570501	-0.142031	1.89643	0.170024	0.999995
ENSG00000183718	TRIM52	tripartite motif containing 52 [Source:HGNC Symbol;Acc:HGNC:19024]	0.318637	5.04425	1.89601	0.170081	0.999995
ENSG00000221994	ZNF630	zinc finger protein 630 [Source:HGNC Symbol;Acc:HGNC:28855]	0.394013	0.978375	1.895	0.170185	0.999995
ENSG00000142751	GPN2	GPN-loop GTPase 2 [Source:HGNC Symbol;Acc:HGNC:25513]	-0.104402	5.34889	1.89075	0.170663	0.999995
ENSG00000145331	TRMT10A	tRNA methyltransferase 10A [Source:HGNC Symbol;Acc:HGNC:28403]	0.517323	1.09464	1.88978	0.170772	0.999995
ENSG00000178381	ZFAND2A	zinc finger AN1-type containing 2A [Source:HGNC Symbol;Acc:HGNC:28073]	-0.282364	2.88261	1.88946	0.170808	0.999995
ENSG00000225032		novel transcript	-0.320633	3.23678	1.88766	0.171011	0.999995
ENSG00000091009	RBM27	RNA binding motif protein 27 [Source:HGNC Symbol;Acc:HGNC:29243]	0.224151	3.89202	1.88764	0.171013	0.999995
ENSG00000204613	TRIM10	tripartite motif containing 10 [Source:HGNC Symbol;Acc:HGNC:10072]	-0.592238	1.74725	1.88619	0.171183	0.999995
ENSG00000109670	FBXW7	F-box and WD repeat domain containing 7 [Source:HGNC Symbol;Acc:HGNC:16712]	0.179944	4.89027	1.88604	0.171194	0.999995
ENSG00000165259	HDX	highly divergent homeobox [Source:HGNC Symbol;Acc:HGNC:26411]	-0.634308	-0.0487463	1.88571	0.17123	0.999995
ENSG00000138495	COX17	cytochrome c oxidase copper chaperone COX17 [Source:HGNC Symbol;Acc:HGNC:2264]	0.321799	2.30514	1.8852	0.171289	0.999995
ENSG00000074201	CLNS1A	chloride nucleotide-sensitive channel 1A [Source:HGNC Symbol;Acc:HGNC:2080]	0.244121	4.78186	1.88506	0.171304	0.999995
ENSG00000232593	KANTR	KANTR integral membrane protein [Source:HGNC Symbol;Acc:HGNC:49510]	0.327664	3.6393	1.88367	0.171461	0.999995
ENSG00000198134	PTMAP9	prothymosin alpha pseudogene 9 [Source:HGNC Symbol;Acc:HGNC:34054]	0.549259	-0.575322	1.88367	0.171461	0.999995
ENSG00000163466	ARPC2	actin related protein 2/3 complex subunit 2 [Source:HGNC Symbol;Acc:HGNC:705]	-0.158431	8.99444	1.88287	0.171552	0.999995
ENSG00000129993	CBFA2T3	CBFA2/RUNX1 partner transcriptional co-repressor 3 [Source:HGNC Symbol;Acc:HGNC:1537]	-0.251105	6.22615	1.88285	0.171554	0.999995
ENSG00000283189		novel protein	-0.768404	-0.754113	1.88183	0.17167	0.999995
ENSG00000158234	FAIM	Fas apoptotic inhibitory molecule [Source:HGNC Symbol;Acc:HGNC:18703]	0.473399	0.896459	1.88131	0.171729	0.999995
ENSG00000235095		novel pseudogene	0.557025	0.433735	1.88098	0.171766	0.999995
ENSG00000094975	SUCO	SUN domain containing ossification factor [Source:HGNC Symbol;Acc:HGNC:1240]	0.319508	4.02137	1.87978	0.171904	0.999995
ENSG00000172432	GTPBP2	GTP binding protein 2 [Source:HGNC Symbol;Acc:HGNC:4670]	-0.150496	6.11305	1.87877	0.172017	0.999995
ENSG00000240891	PLCXD2	phosphatidylinositol specific phospholipase C X domain containing 2 [Source:HGNC Symbol;Acc:HGNC:26462]	0.424049	2.83644	1.8763	0.172301	0.999995
ENSG00000184903	IMMP2L	inner mitochondrial membrane peptidase subunit 2 [Source:HGNC Symbol;Acc:HGNC:14598]	0.402354	1.00938	1.87506	0.172439	0.999995
ENSG00000177105	RHOG	ras homolog family member G [Source:HGNC Symbol;Acc:HGNC:672]	-0.295137	8.58317	1.8748	0.172469	0.999995
ENSG00000122484	RPAP2	RNA polymerase II associated protein 2 [Source:HGNC Symbol;Acc:HGNC:25791]	0.263019	3.91635	1.87429	0.172527	0.999995
ENSG00000162438	CTRC	chymotrypsin C [Source:HGNC Symbol;Acc:HGNC:2523]	-0.571564	-0.00447819	1.87381	0.172581	0.999995
ENSG00000170364	SETMAR	SET domain and mariner transposase fusion gene [Source:HGNC Symbol;Acc:HGNC:10762]	0.284045	1.84893	1.87268	0.172711	0.999995
ENSG00000231841	FAM192BP	family with sequence similarity 192 member B, pseudogene [Source:HGNC Symbol;Acc:HGNC:37194]	-0.23567	2.09944	1.87257	0.172723	0.999995
ENSG00000117724	CENPF	centromere protein F [Source:HGNC Symbol;Acc:HGNC:1857]	0.463356	1.54994	1.86975	0.173046	0.999995
ENSG00000051596	THOC3	THO complex 3 [Source:HGNC Symbol;Acc:HGNC:19072]	0.346507	2.40191	1.86689	0.173372	0.999995
ENSG00000116213	WRAP73	WD repeat containing, antisense to TP73 [Source:HGNC Symbol;Acc:HGNC:12759]	-0.147035	5.21448	1.8663	0.17344	0.999995
ENSG00000282870	FRG1DP	FSHD region gene 1 family member D, pseudogene [Source:HGNC Symbol;Acc:HGNC:51763]	0.784297	-0.500603	1.86474	0.173619	0.999995
ENSG00000075711	DLG1	discs large MAGUK scaffold protein 1 [Source:HGNC Symbol;Acc:HGNC:2900]	0.211612	4.59195	1.86442	0.173656	0.999995
ENSG00000186300	ZNF555	zinc finger protein 555 [Source:HGNC Symbol;Acc:HGNC:28382]	0.272956	2.05558	1.86437	0.173662	0.999995
ENSG00000115760	BIRC6	baculoviral IAP repeat containing 6 [Source:HGNC Symbol;Acc:HGNC:13516]	0.161452	6.11688	1.86211	0.173922	0.999995
ENSG00000259357		novel transcript, antisense to CERS2	1.13641	-0.895731	1.86146	0.173996	0.999995
ENSG00000180881	CAPS2	calcyphosine 2 [Source:HGNC Symbol;Acc:HGNC:16471]	0.590545	-0.162346	1.86128	0.174017	0.999995
ENSG00000235683		leucine zipper-EF-hand containing transmembrane protein 1 (LETM1) pseudogene	-0.641506	-0.500307	1.8611	0.174038	0.999995
ENSG00000270344	POC1B-AS1	POC1B antisense RNA 1 [Source:HGNC Symbol;Acc:HGNC:52949]	0.35421	1.52611	1.86105	0.174043	0.999995
ENSG00000198625	MDM4	MDM4 regulator of p53 [Source:HGNC Symbol;Acc:HGNC:6974]	0.189455	7.04621	1.86094	0.174056	0.999995
ENSG00000225131	PSME2P2	proteasome activator subunit 2 pseudogene 2 [Source:HGNC Symbol;Acc:HGNC:30160]	0.445392	0.34736	1.86077	0.174075	0.999995
ENSG00000205078	SYCE1L	synaptonemal complex central element protein 1 like [Source:HGNC Symbol;Acc:HGNC:37236]	-0.521756	0.245784	1.86069	0.174085	0.999995
ENSG00000260448	LCMT1-AS1	LCMT1 antisense RNA 1 [Source:HGNC Symbol;Acc:HGNC:51177]	0.727222	-0.694463	1.86058	0.174097	0.999995
ENSG00000153391	INO80C	INO80 complex subunit C [Source:HGNC Symbol;Acc:HGNC:26994]	0.18965	3.45865	1.85997	0.174168	0.999995
ENSG00000214517	PPME1	protein phosphatase methylesterase 1 [Source:HGNC Symbol;Acc:HGNC:30178]	-0.165109	4.06868	1.85855	0.174331	0.999995
ENSG00000074621	SLC24A1	solute carrier family 24 member 1 [Source:HGNC Symbol;Acc:HGNC:10975]	0.295396	1.82301	1.85849	0.174339	0.999995
ENSG00000057657	PRDM1	PR/SET domain 1 [Source:HGNC Symbol;Acc:HGNC:9346]	0.200459	5.06338	1.85806	0.174388	0.999995
ENSG00000175548	ALG10B	ALG10 alpha-1,2-glucosyltransferase B [Source:HGNC Symbol;Acc:HGNC:31088]	0.577294	1.9047	1.8579	0.174414	0.999995
ENSG00000280351		TEC	-0.388041	0.936879	1.85226	0.175059	0.999995
ENSG00000229152	ANKRD10-IT1	ANKRD10 intronic transcript 1 [Source:HGNC Symbol;Acc:HGNC:39891]	0.3627	2.93008	1.85222	0.175064	0.999995
ENSG00000174106	LEMD3	LEM domain containing 3 [Source:HGNC Symbol;Acc:HGNC:28887]	0.318505	4.28199	1.85205	0.175088	0.999995
ENSG00000165637	VDAC2	voltage dependent anion channel 2 [Source:HGNC Symbol;Acc:HGNC:12672]	-0.137457	4.60687	1.85187	0.175104	0.999995
ENSG00000199753	SNORD104	small nucleolar RNA, C/D box 104 [Source:HGNC Symbol;Acc:HGNC:32768]	-0.62244	0.446457	1.85143	0.175156	0.999995
ENSG00000177570	SAMD12	sterile alpha motif domain containing 12 [Source:HGNC Symbol;Acc:HGNC:31750]	0.606798	0.793453	1.85081	0.175227	0.999995
ENSG00000172469	MANEA	mannosidase endo-alpha [Source:HGNC Symbol;Acc:HGNC:21072]	0.48776	2.621	1.85051	0.175271	0.999995
ENSG00000157335	CLEC18C	C-type lectin domain family 18 member C [Source:HGNC Symbol;Acc:HGNC:28538]	-1.25331	-1.16029	1.8501	0.17531	0.999995
ENSG00000132466	ANKRD17	ankyrin repeat domain 17 [Source:HGNC Symbol;Acc:HGNC:23575]	0.147408	5.83215	1.85009	0.175311	0.999995
ENSG00000035499	DEPDC1B	DEP domain containing 1B [Source:HGNC Symbol;Acc:HGNC:24902]	0.893384	-0.925532	1.84992	0.17533	0.999995
ENSG00000204406	MBD5	methyl-CpG binding domain protein 5 [Source:HGNC Symbol;Acc:HGNC:20444]	0.163519	3.61433	1.84865	0.175479	0.999995
ENSG00000155329	ZCCHC10	zinc finger CCHC-type containing 10 [Source:HGNC Symbol;Acc:HGNC:25954]	0.494573	2.4829	1.84812	0.175547	0.999995
ENSG00000138767	CNOT6L	CCR4-NOT transcription complex subunit 6 like [Source:HGNC Symbol;Acc:HGNC:18042]	0.200804	5.91034	1.84749	0.175613	0.999995
ENSG00000233594	BTF3P5	basic transcription factor 3 pseudogene 5 [Source:HGNC Symbol;Acc:HGNC:38565]	0.421002	0.478824	1.84688	0.175684	0.999995
ENSG00000261971	MMP25-AS1	MMP25 antisense RNA 1 [Source:HGNC Symbol;Acc:HGNC:51372]	-0.209851	5.37302	1.84594	0.175794	0.999995
ENSG00000221909	FAM200A	family with sequence similarity 200 member A [Source:HGNC Symbol;Acc:HGNC:25401]	0.294315	1.82437	1.84551	0.175844	0.999995
ENSG00000277566		novel transcript, sense intronic to TPCN1	-0.751378	-0.809172	1.84548	0.175847	0.999995
ENSG00000138448	ITGAV	integrin subunit alpha V [Source:HGNC Symbol;Acc:HGNC:6150]	0.482225	2.19633	1.84455	0.175958	0.999995
ENSG00000165698	SPACA9	sperm acrosome associated 9 [Source:HGNC Symbol;Acc:HGNC:1367]	-0.331662	0.746963	1.84381	0.176042	0.999995
ENSG00000280159		tec	0.728375	-0.365082	1.84249	0.176195	0.999995
ENSG00000110011	DNAJC4	DnaJ heat shock protein family (Hsp40) member C4 [Source:HGNC Symbol;Acc:HGNC:5271]	-0.187592	5.33894	1.84241	0.176205	0.999995
ENSG00000155158	TTC39B	tetratricopeptide repeat domain 39B [Source:HGNC Symbol;Acc:HGNC:23704]	0.379996	4.22837	1.84196	0.176274	0.999995
ENSG00000149091	DGKZ	diacylglycerol kinase zeta [Source:HGNC Symbol;Acc:HGNC:2857]	-0.167653	8.10525	1.84158	0.176303	0.999995
ENSG00000187676	B3GLCT	beta 3-glucosyltransferase [Source:HGNC Symbol;Acc:HGNC:20207]	0.333251	1.93624	1.84097	0.176373	0.999995
ENSG00000130649	CYP2E1	cytochrome P450 family 2 subfamily E member 1 [Source:HGNC Symbol;Acc:HGNC:2631]	0.593887	0.0700354	1.83834	0.176681	0.999995
ENSG00000160999	SH2B2	SH2B adaptor protein 2 [Source:HGNC Symbol;Acc:HGNC:17381]	-0.344465	5.32991	1.8362	0.176951	0.999995
ENSG00000090659	CD209	CD209 molecule [Source:HGNC Symbol;Acc:HGNC:1641]	0.558499	0.232375	1.83506	0.177066	0.999995
ENSG00000110841	PPFIBP1	PPFIA binding protein 1 [Source:HGNC Symbol;Acc:HGNC:9249]	0.473274	0.800432	1.835	0.177073	0.999995
ENSG00000012174	MBTPS2	membrane bound transcription factor peptidase, site 2 [Source:HGNC Symbol;Acc:HGNC:15455]	0.322321	1.83939	1.83305	0.177302	0.999995
ENSG00000260942	CAPN10-DT	CAPN10 divergent transcript [Source:HGNC Symbol;Acc:HGNC:48839]	-0.212363	2.79877	1.83226	0.177395	0.999995
ENSG00000112667	DNPH1	2'-deoxynucleoside 5'-phosphate N-hydrolase 1 [Source:HGNC Symbol;Acc:HGNC:21218]	0.306455	3.39078	1.83135	0.177503	0.999995
ENSG00000261824	LINC00662	long intergenic non-protein coding RNA 662 [Source:HGNC Symbol;Acc:HGNC:27122]	0.269789	3.6496	1.83127	0.177512	0.999995
ENSG00000068903	SIRT2	sirtuin 2 [Source:HGNC Symbol;Acc:HGNC:10886]	-0.180674	6.22428	1.82645	0.178081	0.999995
ENSG00000101384	JAG1	jagged canonical Notch ligand 1 [Source:HGNC Symbol;Acc:HGNC:6188]	-0.432971	1.06799	1.82492	0.178262	0.999995
ENSG00000149308	NPAT	nuclear protein, coactivator of histone transcription [Source:HGNC Symbol;Acc:HGNC:7896]	0.22094	4.77371	1.82318	0.178469	0.999995
ENSG00000171606	ZNF274	zinc finger protein 274 [Source:HGNC Symbol;Acc:HGNC:13068]	-0.111927	5.41805	1.82304	0.178485	0.999995
ENSG00000140451	PIF1	PIF1 5'-to-3' DNA helicase [Source:HGNC Symbol;Acc:HGNC:26220]	0.512274	0.742932	1.82274	0.17852	0.999995
ENSG00000087074	PPP1R15A	protein phosphatase 1 regulatory subunit 15A [Source:HGNC Symbol;Acc:HGNC:14375]	-0.273664	6.94514	1.82091	0.178738	0.999995
ENSG00000110934	BIN2	bridging integrator 2 [Source:HGNC Symbol;Acc:HGNC:1053]	-0.148419	8.79269	1.82026	0.178815	0.999995
ENSG00000143971	ETAA1	ETAA1 activator of ATR kinase [Source:HGNC Symbol;Acc:HGNC:24648]	0.42389	2.20647	1.81956	0.178898	0.999995
ENSG00000105085	MED26	mediator complex subunit 26 [Source:HGNC Symbol;Acc:HGNC:2376]	-0.191948	3.33363	1.81843	0.179032	0.999995
ENSG00000131748	STARD3	StAR related lipid transfer domain containing 3 [Source:HGNC Symbol;Acc:HGNC:17579]	-0.144026	6.75287	1.81531	0.179403	0.999995
ENSG00000090372	STRN4	striatin 4 [Source:HGNC Symbol;Acc:HGNC:15721]	-0.191561	7.12799	1.81399	0.179561	0.999995
ENSG00000156858	PRR14	proline rich 14 [Source:HGNC Symbol;Acc:HGNC:28458]	-0.182356	6.14132	1.81351	0.179619	0.999995
ENSG00000146112	PPP1R18	protein phosphatase 1 regulatory subunit 18 [Source:HGNC Symbol;Acc:HGNC:29413]	-0.237346	9.02407	1.81215	0.179781	0.999995
ENSG00000151748	SAV1	salvador family WW domain containing protein 1 [Source:HGNC Symbol;Acc:HGNC:17795]	0.259518	2.93321	1.81134	0.179878	0.999995
ENSG00000257681		novel transcript, antisense to STAB2	-0.768485	-0.75451	1.81127	0.179887	0.999995
ENSG00000134769	DTNA	dystrobrevin alpha [Source:HGNC Symbol;Acc:HGNC:3057]	0.752551	-0.745569	1.81065	0.179961	0.999995
ENSG00000264745	TTC39C-AS1	TTC39C antisense RNA 1 [Source:HGNC Symbol;Acc:HGNC:51321]	-0.668924	-0.112169	1.81055	0.179973	0.999995
ENSG00000164168	TMEM184C	transmembrane protein 184C [Source:HGNC Symbol;Acc:HGNC:25587]	0.181799	4.20509	1.81023	0.180011	0.999995
ENSG00000113494	PRLR	prolactin receptor [Source:HGNC Symbol;Acc:HGNC:9446]	0.703972	-0.273438	1.80999	0.180039	0.999995
ENSG00000132376	INPP5K	inositol polyphosphate-5-phosphatase K [Source:HGNC Symbol;Acc:HGNC:33882]	-0.197007	6.58864	1.80945	0.180104	0.999995
ENSG00000267385		novel protein	-0.581993	0.269211	1.80881	0.18018	0.999995
ENSG00000175826	CTDNEP1	CTD nuclear envelope phosphatase 1 [Source:HGNC Symbol;Acc:HGNC:19085]	-0.182566	6.43231	1.80869	0.180195	0.999995
ENSG00000103494	RPGRIP1L	RPGRIP1 like [Source:HGNC Symbol;Acc:HGNC:29168]	0.423772	0.528791	1.80837	0.180233	0.999995
ENSG00000053524	MCF2L2	MCF.2 cell line derived transforming sequence-like 2 [Source:HGNC Symbol;Acc:HGNC:30319]	0.577114	0.263604	1.80702	0.180395	0.999995
ENSG00000161835	TAMALIN	trafficking regulator and scaffold protein tamalin [Source:HGNC Symbol;Acc:HGNC:18707]	0.269405	2.63997	1.80522	0.180611	0.999995
ENSG00000211460	TSN	translin [Source:HGNC Symbol;Acc:HGNC:12379]	0.138201	5.26906	1.80489	0.180652	0.999995
ENSG00000105705	SUGP1	SURP and G-patch domain containing 1 [Source:HGNC Symbol;Acc:HGNC:18643]	-0.1474	5.50294	1.8048	0.180662	0.999995
ENSG00000104093	DMXL2	Dmx like 2 [Source:HGNC Symbol;Acc:HGNC:2938]	0.3037	5.80788	1.80473	0.180681	0.999995
ENSG00000246090		novel transcript, antisense to ADH4, ADH6 & ADH1A	0.689061	-0.061879	1.80433	0.180718	0.999995
ENSG00000171953	ATPAF2	ATP synthase mitochondrial F1 complex assembly factor 2 [Source:HGNC Symbol;Acc:HGNC:18802]	-0.183441	3.92958	1.80336	0.180836	0.999995
ENSG00000167377	ZNF23	zinc finger protein 23 [Source:HGNC Symbol;Acc:HGNC:13023]	0.81873	-0.76862	1.80245	0.180945	0.999995
ENSG00000232060	SLC4A1APP1	solute carrier family 4 member 1 adaptor protein pseudogene 1 [Source:HGNC Symbol;Acc:HGNC:49811]	0.520257	0.0123677	1.80184	0.181019	0.999995
ENSG00000139289	PHLDA1	pleckstrin homology like domain family A member 1 [Source:HGNC Symbol;Acc:HGNC:8933]	0.421624	1.32813	1.80051	0.181179	0.999995
ENSG00000167985	SDHAF2	succinate dehydrogenase complex assembly factor 2 [Source:HGNC Symbol;Acc:HGNC:26034]	0.19538	3.6326	1.80029	0.181205	0.999995
ENSG00000205702	CYP2D7	cytochrome P450 family 2 subfamily D member 7 (gene/pseudogene) [Source:HGNC Symbol;Acc:HGNC:2624]	-0.285742	2.59081	1.80014	0.181223	0.999995
ENSG00000166819	PLIN1	perilipin 1 [Source:HGNC Symbol;Acc:HGNC:9076]	0.806866	-0.875817	1.79787	0.181497	0.999995
ENSG00000188994	ZNF292	zinc finger protein 292 [Source:HGNC Symbol;Acc:HGNC:18410]	0.311961	5.35297	1.79773	0.181526	0.999995
ENSG00000081721	DUSP12	dual specificity phosphatase 12 [Source:HGNC Symbol;Acc:HGNC:3067]	0.253714	3.06966	1.79712	0.181588	0.999995
ENSG00000266904	LINC00663	long intergenic non-protein coding RNA 663 [Source:HGNC Symbol;Acc:HGNC:28609]	0.35053	1.49288	1.7969	0.181615	0.999995
ENSG00000102897	LYRM1	LYR motif containing 1 [Source:HGNC Symbol;Acc:HGNC:25074]	-0.190872	4.16293	1.79645	0.18167	0.999995
ENSG00000170312	CDK1	cyclin dependent kinase 1 [Source:HGNC Symbol;Acc:HGNC:1722]	-0.829184	-0.501975	1.79573	0.181757	0.999995
ENSG00000074696	HACD3	3-hydroxyacyl-CoA dehydratase 3 [Source:HGNC Symbol;Acc:HGNC:24175]	0.205995	3.86557	1.79553	0.181781	0.999995
ENSG00000232907	DLGAP4-AS1	DLGAP4 antisense RNA 1 [Source:HGNC Symbol;Acc:HGNC:51223]	-0.474532	0.235233	1.79545	0.18179	0.999995
ENSG00000197928	ZNF677	zinc finger protein 677 [Source:HGNC Symbol;Acc:HGNC:28730]	0.502254	1.65733	1.79508	0.181835	0.999995
ENSG00000173542	MOB1B	MOB kinase activator 1B [Source:HGNC Symbol;Acc:HGNC:29801]	0.379836	3.30627	1.79449	0.181912	0.999995
ENSG00000211767	TRBJ2-3	T cell receptor beta joining 2-3 [Source:HGNC Symbol;Acc:HGNC:12171]	-0.430577	0.941907	1.79424	0.181937	0.999995
ENSG00000136144	RCBTB1	RCC1 and BTB domain containing protein 1 [Source:HGNC Symbol;Acc:HGNC:18243]	0.317454	4.02547	1.79414	0.181953	0.999995
ENSG00000234883	MIR155HG	MIR155 host gene [Source:HGNC Symbol;Acc:HGNC:35460]	0.767957	-0.289752	1.79017	0.182431	0.999995
ENSG00000188917	TRMT2B	tRNA methyltransferase 2 homolog B [Source:HGNC Symbol;Acc:HGNC:25748]	0.125923	4.66443	1.78961	0.1825	0.999995
ENSG00000272156		novel transcript	-0.676373	-0.462388	1.78955	0.182507	0.999995
ENSG00000177888	ZBTB41	zinc finger and BTB domain containing 41 [Source:HGNC Symbol;Acc:HGNC:24819]	0.538102	2.43083	1.7896	0.182515	0.999995
ENSG00000165525	NEMF	nuclear export mediator factor [Source:HGNC Symbol;Acc:HGNC:10663]	0.172409	5.87041	1.7888	0.182599	0.999995
ENSG00000111731	C2CD5	C2 calcium dependent domain containing 5 [Source:HGNC Symbol;Acc:HGNC:29062]	0.222946	4.88661	1.78855	0.182628	0.999995
ENSG00000274034	MIR6813	microRNA 6813 [Source:HGNC Symbol;Acc:HGNC:50017]	0.896777	-0.89725	1.78834	0.182654	0.999995
ENSG00000174177	CTU2	cytosolic thiouridylase subunit 2 [Source:HGNC Symbol;Acc:HGNC:28005]	0.247731	3.17124	1.78777	0.182723	0.999995
ENSG00000136891	TEX10	testis expressed 10 [Source:HGNC Symbol;Acc:HGNC:25988]	-0.176116	3.94191	1.78654	0.182874	0.999995
ENSG00000108468	CBX1	chromobox 1 [Source:HGNC Symbol;Acc:HGNC:1551]	-0.16587	5.62113	1.78602	0.182937	0.999995
ENSG00000101470	TNNC2	troponin C2, fast skeletal type [Source:HGNC Symbol;Acc:HGNC:11944]	-0.858457	-0.476205	1.78586	0.182956	0.999995
ENSG00000198624	CCDC69	coiled-coil domain containing 69 [Source:HGNC Symbol;Acc:HGNC:24487]	-0.12784	7.67693	1.78546	0.183006	0.999995
ENSG00000137507	LRRC32	leucine rich repeat containing 32 [Source:HGNC Symbol;Acc:HGNC:4161]	-0.786328	-0.790959	1.78531	0.183023	0.999995
ENSG00000147138	GPR174	G protein-coupled receptor 174 [Source:HGNC Symbol;Acc:HGNC:30245]	0.404643	4.15116	1.78537	0.183037	0.999995
ENSG00000107164	FUBP3	far upstream element binding protein 3 [Source:HGNC Symbol;Acc:HGNC:4005]	0.184841	4.54364	1.78479	0.183087	0.999995
ENSG00000197857	ZNF44	zinc finger protein 44 [Source:HGNC Symbol;Acc:HGNC:13110]	0.182372	4.51421	1.78364	0.183228	0.999995
ENSG00000135637	CCDC142	coiled-coil domain containing 142 [Source:HGNC Symbol;Acc:HGNC:25889]	-0.15675	4.25018	1.78361	0.183231	0.999995
ENSG00000129467	ADCY4	adenylate cyclase 4 [Source:HGNC Symbol;Acc:HGNC:235]	-0.298347	3.54122	1.78325	0.183275	0.999995
ENSG00000172262	ZNF131	zinc finger protein 131 [Source:HGNC Symbol;Acc:HGNC:12915]	0.188917	4.46581	1.78314	0.183289	0.999995
ENSG00000196678	ERI2	ERI1 exoribonuclease family member 2 [Source:HGNC Symbol;Acc:HGNC:30541]	-0.440308	1.02754	1.78233	0.183388	0.999995
ENSG00000137500	CCDC90B	coiled-coil domain containing 90B [Source:HGNC Symbol;Acc:HGNC:28108]	0.235501	3.37276	1.78112	0.183536	0.999995
ENSG00000109084	TMEM97	transmembrane protein 97 [Source:HGNC Symbol;Acc:HGNC:28106]	0.357777	1.56382	1.78083	0.183571	0.999995
ENSG00000181450	ZNF678	zinc finger protein 678 [Source:HGNC Symbol;Acc:HGNC:28652]	0.391962	1.70658	1.78025	0.183643	0.999995
ENSG00000175087	PDIK1L	PDLIM1 interacting kinase 1 like [Source:HGNC Symbol;Acc:HGNC:18981]	0.371504	2.5394	1.77942	0.183745	0.999995
ENSG00000133119	RFC3	replication factor C subunit 3 [Source:HGNC Symbol;Acc:HGNC:9971]	0.298218	1.9367	1.77926	0.183764	0.999995
ENSG00000068796	KIF2A	kinesin family member 2A [Source:HGNC Symbol;Acc:HGNC:6318]	0.241043	4.57902	1.77899	0.183796	0.999995
ENSG00000251023		novel transcript	-0.323232	1.68706	1.77892	0.183806	0.999995
ENSG00000004766	VPS50	VPS50 subunit of EARP/GARPII complex [Source:HGNC Symbol;Acc:HGNC:25956]	0.244995	3.59434	1.77836	0.183874	0.999995
ENSG00000242094	FOXP1-IT1	FOXP1 intronic transcript 1 [Source:HGNC Symbol;Acc:HGNC:41335]	-0.576349	0.493418	1.77777	0.183947	0.999995
ENSG00000103274	NUBP1	NUBP iron-sulfur cluster assembly factor 1, cytosolic [Source:HGNC Symbol;Acc:HGNC:8041]	-0.155068	4.51418	1.77679	0.184068	0.999995
ENSG00000142327	RNPEPL1	arginyl aminopeptidase like 1 [Source:HGNC Symbol;Acc:HGNC:10079]	-0.193741	8.43164	1.77656	0.184095	0.999995
ENSG00000227508	LINC01624	long intergenic non-protein coding RNA 1624 [Source:HGNC Symbol;Acc:HGNC:52051]	0.4489	0.899592	1.77611	0.184151	0.999995
ENSG00000204149	AGAP6	ArfGAP with GTPase domain, ankyrin repeat and PH domain 6 [Source:HGNC Symbol;Acc:HGNC:23466]	0.680866	-0.241523	1.77588	0.184178	0.999995
ENSG00000135253	KCP	kielin cysteine rich BMP regulator [Source:HGNC Symbol;Acc:HGNC:17585]	0.718816	-0.193219	1.77533	0.184246	0.999995
ENSG00000178567	EPM2AIP1	EPM2A interacting protein 1 [Source:HGNC Symbol;Acc:HGNC:19735]	0.21855	5.26044	1.77495	0.184294	0.999995
ENSG00000249806		novel transcript	0.860477	-0.939475	1.77436	0.184366	0.999995
ENSG00000161048	NAPEPLD	N-acyl phosphatidylethanolamine phospholipase D [Source:HGNC Symbol;Acc:HGNC:21683]	0.229682	3.16735	1.77394	0.184418	0.999995
ENSG00000178149	DALRD3	DALR anticodon binding domain containing 3 [Source:HGNC Symbol;Acc:HGNC:25536]	-0.153565	4.71351	1.77187	0.184673	0.999995
ENSG00000142444	TIMM29	translocase of inner mitochondrial membrane 29 [Source:HGNC Symbol;Acc:HGNC:25152]	-0.144077	4.04326	1.77094	0.184788	0.999995
ENSG00000276814		novel transcript	-0.622898	-0.410453	1.77093	0.184789	0.999995
ENSG00000069275	NUCKS1	nuclear casein kinase and cyclin dependent kinase substrate 1 [Source:HGNC Symbol;Acc:HGNC:29923]	0.204676	6.38206	1.77078	0.184808	0.999995
ENSG00000211770	TRBJ2-6	T cell receptor beta joining 2-6 [Source:HGNC Symbol;Acc:HGNC:12174]	0.514876	0.614306	1.77073	0.184813	0.999995
ENSG00000022277	RTF2	replication termination factor 2 [Source:HGNC Symbol;Acc:HGNC:15890]	-0.209443	7.16351	1.76897	0.185031	0.999995
ENSG00000153015	CWC27	CWC27 spliceosome associated cyclophilin [Source:HGNC Symbol;Acc:HGNC:10664]	0.211974	3.62808	1.76865	0.185071	0.999995
ENSG00000080546	SESN1	sestrin 1 [Source:HGNC Symbol;Acc:HGNC:21595]	0.272864	4.48668	1.76789	0.185165	0.999995
ENSG00000272918		novel transcript, antisense to MLL5	0.402964	1.5028	1.76767	0.185192	0.999995
ENSG00000162769	FLVCR1	FLVCR heme transporter 1 [Source:HGNC Symbol;Acc:HGNC:24682]	0.305171	3.81328	1.76703	0.185272	0.999995
ENSG00000131174	COX7B	cytochrome c oxidase subunit 7B [Source:HGNC Symbol;Acc:HGNC:2291]	0.466402	2.44591	1.76682	0.185302	0.999995
ENSG00000213928	IRF9	interferon regulatory factor 9 [Source:HGNC Symbol;Acc:HGNC:6131]	-0.261974	4.94849	1.76551	0.18546	0.999995
ENSG00000269877		novel transcript	-0.588696	0.0868481	1.76464	0.185567	0.999995
ENSG00000188428	BLOC1S5	biogenesis of lysosomal organelles complex 1 subunit 5 [Source:HGNC Symbol;Acc:HGNC:18561]	0.226559	3.13541	1.76247	0.185837	0.999995
ENSG00000146842	TMEM209	transmembrane protein 209 [Source:HGNC Symbol;Acc:HGNC:21898]	0.269037	3.07387	1.76141	0.185968	0.999995
ENSG00000105136	ZNF419	zinc finger protein 419 [Source:HGNC Symbol;Acc:HGNC:20648]	0.228123	3.28118	1.76122	0.185992	0.999995
ENSG00000179104	TMTC2	transmembrane O-mannosyltransferase targeting cadherins 2 [Source:HGNC Symbol;Acc:HGNC:25440]	0.272345	2.30547	1.76067	0.186061	0.999995
ENSG00000241527	CA15P1	CA15 pseudogene 1 [Source:HGNC Symbol;Acc:HGNC:44364]	-0.589957	0.457013	1.76009	0.186133	0.999995
ENSG00000100802	C14orf93	chromosome 14 open reading frame 93 [Source:HGNC Symbol;Acc:HGNC:20162]	-0.152026	4.17109	1.75992	0.186154	0.999995
ENSG00000272555		novel transcript	-0.748754	-0.115224	1.75968	0.186184	0.999995
ENSG00000011638	LDAF1	lipid droplet assembly factor 1 [Source:HGNC Symbol;Acc:HGNC:30136]	-0.18219	3.34312	1.75959	0.186195	0.999995
ENSG00000168152	THAP9	THAP domain containing 9 [Source:HGNC Symbol;Acc:HGNC:23192]	0.604253	0.482526	1.75774	0.186425	0.999995
ENSG00000140992	PDPK1	3-phosphoinositide dependent protein kinase 1 [Source:HGNC Symbol;Acc:HGNC:8816]	0.185189	5.55602	1.75731	0.18648	0.999995
ENSG00000196275	GTF2IRD2	GTF2I repeat domain containing 2 [Source:HGNC Symbol;Acc:HGNC:30775]	0.35164	1.75637	1.75606	0.186635	0.999995
ENSG00000102879	CORO1A	coronin 1A [Source:HGNC Symbol;Acc:HGNC:2252]	-0.210668	10.7612	1.75598	0.186645	0.999995
ENSG00000129167	TPH1	tryptophan hydroxylase 1 [Source:HGNC Symbol;Acc:HGNC:12008]	0.744038	-0.425634	1.75583	0.186664	0.999995
ENSG00000251136	RIPK2-DT	RIPK2 divergent transcript [Source:HGNC Symbol;Acc:HGNC:55545]	0.393093	0.80312	1.75565	0.186686	0.999995
ENSG00000124145	SDC4	syndecan 4 [Source:HGNC Symbol;Acc:HGNC:10661]	0.464807	0.819287	1.75435	0.186849	0.999995
ENSG00000259959		novel transcript	0.386109	1.41245	1.75356	0.186948	0.999995
ENSG00000144579	CTDSP1	CTD small phosphatase 1 [Source:HGNC Symbol;Acc:HGNC:21614]	-0.16974	8.20123	1.75328	0.186983	0.999995
ENSG00000017260	ATP2C1	ATPase secretory pathway Ca2+ transporting 1 [Source:HGNC Symbol;Acc:HGNC:13211]	0.151326	4.9743	1.75326	0.186985	0.999995
ENSG00000154473	BUB3	BUB3 mitotic checkpoint protein [Source:HGNC Symbol;Acc:HGNC:1151]	0.160848	5.8952	1.75301	0.187016	0.999995
ENSG00000229018	PMS2P7	PMS1 homolog 2, mismatch repair system component pseudogene 7 [Source:HGNC Symbol;Acc:HGNC:33515]	-1.29079	-1.3601	1.75293	0.187026	0.999995
ENSG00000137494	ANKRD42	ankyrin repeat domain 42 [Source:HGNC Symbol;Acc:HGNC:26752]	0.226005	2.42421	1.7528	0.187043	0.999995
ENSG00000102870	ZNF629	zinc finger protein 629 [Source:HGNC Symbol;Acc:HGNC:29008]	0.232066	2.88559	1.75235	0.187099	0.999995
ENSG00000154839	SKA1	spindle and kinetochore associated complex subunit 1 [Source:HGNC Symbol;Acc:HGNC:28109]	-0.783002	-0.638766	1.75229	0.187107	0.999995
ENSG00000119328	ABITRAM	actin binding transcription modulator [Source:HGNC Symbol;Acc:HGNC:1364]	-0.212086	3.15332	1.7507	0.187307	0.999995
ENSG00000136936	XPA	XPA, DNA damage recognition and repair factor [Source:HGNC Symbol;Acc:HGNC:12814]	0.244115	2.99319	1.74861	0.187568	0.999995
ENSG00000060069	CTDP1	CTD phosphatase subunit 1 [Source:HGNC Symbol;Acc:HGNC:2498]	-0.206745	6.0931	1.74815	0.187626	0.999995
ENSG00000166822	TMEM170A	transmembrane protein 170A [Source:HGNC Symbol;Acc:HGNC:29577]	0.171324	4.89523	1.74769	0.187684	0.999995
ENSG00000111640	GAPDH	glyceraldehyde-3-phosphate dehydrogenase [Source:HGNC Symbol;Acc:HGNC:4141]	-0.184613	9.78668	1.74744	0.187715	0.999995
ENSG00000197841	ZNF181	zinc finger protein 181 [Source:HGNC Symbol;Acc:HGNC:12971]	0.539298	1.70482	1.74673	0.187809	0.999995
ENSG00000235527	HIPK1-AS1	HIPK1 antisense RNA 1 [Source:HGNC Symbol;Acc:HGNC:50576]	0.627386	-0.567334	1.7467	0.187809	0.999995
ENSG00000136490	LIMD2	LIM domain containing 2 [Source:HGNC Symbol;Acc:HGNC:28142]	-0.155815	9.21567	1.74467	0.188064	0.999995
ENSG00000157593	SLC35B2	solute carrier family 35 member B2 [Source:HGNC Symbol;Acc:HGNC:16872]	-0.14685	4.469	1.74425	0.188117	0.999995
ENSG00000159189	C1QC	complement C1q C chain [Source:HGNC Symbol;Acc:HGNC:1245]	-0.903788	0.0425675	1.74405	0.188148	0.999995
ENSG00000167842	MIS12	MIS12 kinetochore complex component [Source:HGNC Symbol;Acc:HGNC:24967]	0.231884	3.93528	1.74333	0.188234	0.999995
ENSG00000204177	BMS1P1	BMS1 pseudogene 1 [Source:HGNC Symbol;Acc:HGNC:23649]	0.736494	-0.141877	1.74242	0.188348	0.999995
ENSG00000166454	ATMIN	ATM interactor [Source:HGNC Symbol;Acc:HGNC:29034]	0.157691	4.62859	1.742	0.188401	0.999995
ENSG00000116198	CEP104	centrosomal protein 104 [Source:HGNC Symbol;Acc:HGNC:24866]	0.136505	4.73386	1.74073	0.188562	0.999995
ENSG00000234184	LINC01781	long intergenic non-protein coding RNA 1781 [Source:HGNC Symbol;Acc:HGNC:52571]	0.861088	-0.476733	1.74043	0.188599	0.999995
ENSG00000164182	NDUFAF2	NADH:ubiquinone oxidoreductase complex assembly factor 2 [Source:HGNC Symbol;Acc:HGNC:28086]	0.480817	0.664335	1.74001	0.188652	0.999995
ENSG00000106554	CHCHD3	coiled-coil-helix-coiled-coil-helix domain containing 3 [Source:HGNC Symbol;Acc:HGNC:21906]	-0.173503	3.81794	1.73936	0.188735	0.999995
ENSG00000105829	BET1	Bet1 golgi vesicular membrane trafficking protein [Source:HGNC Symbol;Acc:HGNC:14562]	0.287971	3.16644	1.73935	0.188736	0.999995
ENSG00000180008	SOCS4	suppressor of cytokine signaling 4 [Source:HGNC Symbol;Acc:HGNC:19392]	0.337259	3.81582	1.73896	0.18879	0.999995
ENSG00000164074	ABHD18	abhydrolase domain containing 18 [Source:HGNC Symbol;Acc:HGNC:26111]	0.215249	4.26716	1.73845	0.18885	0.999995
ENSG00000274213		novel transcript	0.602714	0.318078	1.73717	0.189012	0.999995
ENSG00000166946	CCNDBP1	cyclin D1 binding protein 1 [Source:HGNC Symbol;Acc:HGNC:1587]	-0.160071	7.12627	1.73671	0.18907	0.999995
ENSG00000173276	ZBTB21	zinc finger and BTB domain containing 21 [Source:HGNC Symbol;Acc:HGNC:13083]	0.295734	2.94902	1.73311	0.189527	0.999995
ENSG00000262712		novel transcript	-0.397364	0.520454	1.73298	0.189543	0.999995
ENSG00000131116	ZNF428	zinc finger protein 428 [Source:HGNC Symbol;Acc:HGNC:20804]	0.240266	3.99135	1.73146	0.189738	0.999995
ENSG00000263465	SRSF8	serine and arginine rich splicing factor 8 [Source:HGNC Symbol;Acc:HGNC:16988]	0.187349	5.15898	1.72993	0.189932	0.999995
ENSG00000006025	OSBPL7	oxysterol binding protein like 7 [Source:HGNC Symbol;Acc:HGNC:16387]	-0.217506	4.89502	1.72948	0.18999	0.999995
ENSG00000103226	NOMO3	NODAL modulator 3 [Source:HGNC Symbol;Acc:HGNC:25242]	-0.590755	1.81969	1.72717	0.190295	0.999995
ENSG00000129315	CCNT1	cyclin T1 [Source:HGNC Symbol;Acc:HGNC:1599]	0.150026	5.12335	1.72653	0.190367	0.999995
ENSG00000116761	CTH	cystathionine gamma-lyase [Source:HGNC Symbol;Acc:HGNC:2501]	0.677029	-0.661582	1.7254	0.19051	0.999995
ENSG00000162542	TMCO4	transmembrane and coiled-coil domains 4 [Source:HGNC Symbol;Acc:HGNC:27393]	-0.169732	4.60005	1.72436	0.190644	0.999995
ENSG00000269653		novel transcript, sense intronic to SIPA1L3	0.523155	-0.117142	1.72385	0.19071	0.999995
ENSG00000085491	SLC25A24	solute carrier family 25 member 24 [Source:HGNC Symbol;Acc:HGNC:20662]	0.345089	3.8592	1.72296	0.19083	0.999995
ENSG00000112159	MDN1	midasin AAA ATPase 1 [Source:HGNC Symbol;Acc:HGNC:18302]	0.200568	5.30698	1.72265	0.190864	0.999995
ENSG00000254449	SF3A3P2	splicing factor 3a, subunit 3 pseudogene 2 [Source:HGNC Symbol;Acc:HGNC:23277]	-0.406408	0.48334	1.72207	0.190937	0.999995
ENSG00000261997		novel transcript	0.474435	1.15453	1.71994	0.191211	0.999995
ENSG00000131791	PRKAB2	protein kinase AMP-activated non-catalytic subunit beta 2 [Source:HGNC Symbol;Acc:HGNC:9379]	0.280185	4.01283	1.71885	0.191351	0.999995
ENSG00000150627	WDR17	WD repeat domain 17 [Source:HGNC Symbol;Acc:HGNC:16661]	0.773704	-0.696796	1.7187	0.19137	0.999995
ENSG00000260979	USP7-AS1	USP7 antisense RNA 1 [Source:HGNC Symbol;Acc:HGNC:55379]	-0.807807	-0.458729	1.71773	0.191495	0.999995
ENSG00000143761	ARF1	ADP ribosylation factor 1 [Source:HGNC Symbol;Acc:HGNC:652]	-0.17286	8.70712	1.7173	0.191551	0.999995
ENSG00000168273	SMIM4	small integral membrane protein 4 [Source:HGNC Symbol;Acc:HGNC:37257]	-0.304868	1.63668	1.71688	0.191605	0.999995
ENSG00000280604		PCBP3 overlapping transcript 1	0.834374	-0.346669	1.71605	0.191712	0.999995
ENSG00000160392	C19orf47	chromosome 19 open reading frame 47 [Source:HGNC Symbol;Acc:HGNC:26723]	-0.185792	3.44749	1.71549	0.191784	0.999995
ENSG00000166507	NDST2	N-deacetylase and N-sulfotransferase 2 [Source:HGNC Symbol;Acc:HGNC:7681]	-0.411286	0.315487	1.71096	0.192369	0.999995
ENSG00000166167	BTRC	beta-transducin repeat containing E3 ubiquitin protein ligase [Source:HGNC Symbol;Acc:HGNC:1144]	0.167247	3.88461	1.71072	0.1924	0.999995
ENSG00000240435	RPS12P27	ribosomal protein S12 pseudogene 27 [Source:HGNC Symbol;Acc:HGNC:35892]	-0.626672	-0.604253	1.71013	0.192477	0.999995
ENSG00000151835	SACS	sacsin molecular chaperone [Source:HGNC Symbol;Acc:HGNC:10519]	0.378343	2.84926	1.70959	0.192547	0.999995
ENSG00000168300	PCMTD1	protein-L-isoaspartate (D-aspartate) O-methyltransferase domain containing 1 [Source:HGNC Symbol;Acc:HGNC:30483]	0.393603	4.93187	1.70755	0.192837	0.999995
ENSG00000102309	PIN4	peptidylprolyl cis/trans isomerase, NIMA-interacting 4 [Source:HGNC Symbol;Acc:HGNC:8992]	0.299154	1.90096	1.70712	0.192866	0.999995
ENSG00000106367	AP1S1	adaptor related protein complex 1 subunit sigma 1 [Source:HGNC Symbol;Acc:HGNC:559]	-0.19335	3.33313	1.70533	0.193098	0.999995
ENSG00000249592	PCGF3-AS1	PCGF3 antisense RNA 1 [Source:HGNC Symbol;Acc:HGNC:56108]	0.382246	2.24032	1.70215	0.193513	0.999995
ENSG00000174564	IL20RB	interleukin 20 receptor subunit beta [Source:HGNC Symbol;Acc:HGNC:6004]	-0.521053	-0.128958	1.70156	0.193589	0.999995
ENSG00000235217	TSPY26P	testis specific protein Y-linked 26, pseudogene [Source:HGNC Symbol;Acc:HGNC:16256]	0.292957	1.74569	1.70138	0.193613	0.999995
ENSG00000130813	SHFL	shiftless antiviral inhibitor of ribosomal frameshifting [Source:HGNC Symbol;Acc:HGNC:25649]	-0.164175	6.25434	1.69684	0.194206	0.999995
ENSG00000105053	VRK3	VRK serine/threonine kinase 3 [Source:HGNC Symbol;Acc:HGNC:18996]	-0.162214	6.22331	1.69372	0.194616	0.999995
ENSG00000158373	H2BC5	H2B clustered histone 5 [Source:HGNC Symbol;Acc:HGNC:4747]	-0.467926	2.80986	1.69372	0.194627	0.999995
ENSG00000167005	NUDT21	nudix hydrolase 21 [Source:HGNC Symbol;Acc:HGNC:13870]	0.273923	4.94332	1.69329	0.194675	0.999995
ENSG00000122257	RBBP6	RB binding protein 6, ubiquitin ligase [Source:HGNC Symbol;Acc:HGNC:9889]	0.116918	6.37214	1.69176	0.194873	0.999995
ENSG00000169692	AGPAT2	1-acylglycerol-3-phosphate O-acyltransferase 2 [Source:HGNC Symbol;Acc:HGNC:325]	-0.22074	5.62832	1.69115	0.194952	0.999995
ENSG00000130348	QRSL1	glutaminyl-tRNA amidotransferase subunit QRSL1 [Source:HGNC Symbol;Acc:HGNC:21020]	0.218182	4.16495	1.69097	0.194976	0.999995
ENSG00000163374	YY1AP1	YY1 associated protein 1 [Source:HGNC Symbol;Acc:HGNC:30935]	-0.182357	6.08272	1.68988	0.19512	0.999995
ENSG00000114956	DGUOK	deoxyguanosine kinase [Source:HGNC Symbol;Acc:HGNC:2858]	0.141159	4.82629	1.68872	0.195273	0.999995
ENSG00000111790	FGFR1OP2	FGFR1 oncogene partner 2 [Source:HGNC Symbol;Acc:HGNC:23098]	0.327362	4.99935	1.68769	0.195424	0.999995
ENSG00000269939	PCF11-AS1	PCF11 antisense RNA 1 [Source:HGNC Symbol;Acc:HGNC:52263]	0.37524	1.21015	1.68754	0.195428	0.999995
ENSG00000214402	LCNL1	lipocalin like 1 [Source:HGNC Symbol;Acc:HGNC:34436]	0.83164	-0.734347	1.68408	0.195885	0.999995
ENSG00000181544	FANCB	FA complementation group B [Source:HGNC Symbol;Acc:HGNC:3583]	0.667876	-0.382821	1.68386	0.195914	0.999995
ENSG00000137207	YIPF3	Yip1 domain family member 3 [Source:HGNC Symbol;Acc:HGNC:21023]	-0.215426	7.18264	1.68366	0.19594	0.999995
ENSG00000133056	PIK3C2B	phosphatidylinositol-4-phosphate 3-kinase catalytic subunit type 2 beta [Source:HGNC Symbol;Acc:HGNC:8972]	0.238017	4.66398	1.68068	0.196334	0.999995
ENSG00000165416	SUGT1	SGT1 homolog, MIS12 kinetochore complex assembly cochaperone [Source:HGNC Symbol;Acc:HGNC:16987]	0.157874	4.48405	1.68037	0.196376	0.999995
ENSG00000100796	PPP4R3A	protein phosphatase 4 regulatory subunit 3A [Source:HGNC Symbol;Acc:HGNC:20219]	0.133095	6.34244	1.67672	0.19686	0.999995
ENSG00000113249	HAVCR1	hepatitis A virus cellular receptor 1 [Source:HGNC Symbol;Acc:HGNC:17866]	-0.697184	-0.647817	1.67608	0.196946	0.999995
ENSG00000161955	TNFSF13	TNF superfamily member 13 [Source:HGNC Symbol;Acc:HGNC:11928]	-0.298946	3.01255	1.67563	0.197005	0.999995
ENSG00000164024	METAP1	methionyl aminopeptidase 1 [Source:HGNC Symbol;Acc:HGNC:15789]	0.15898	4.6256	1.67476	0.197121	0.999995
ENSG00000211779	TRAV5	T cell receptor alpha variable 5 [Source:HGNC Symbol;Acc:HGNC:12143]	0.446255	1.07638	1.67319	0.19733	0.999995
ENSG00000088305	DNMT3B	DNA methyltransferase 3 beta [Source:HGNC Symbol;Acc:HGNC:2979]	-0.538558	-0.0869336	1.67227	0.197452	0.999995
ENSG00000182397	DNM1P46	dynamin 1 pseudogene 46 [Source:HGNC Symbol;Acc:HGNC:35199]	-0.937405	-0.987022	1.67212	0.197473	0.999995
ENSG00000184207	PGP	phosphoglycolate phosphatase [Source:HGNC Symbol;Acc:HGNC:8909]	-0.181131	4.64767	1.67173	0.197525	0.999995
ENSG00000204304	PBX2	PBX homeobox 2 [Source:HGNC Symbol;Acc:HGNC:8633]	-0.186048	7.31339	1.67157	0.197547	0.999995
ENSG00000120137	PANK3	pantothenate kinase 3 [Source:HGNC Symbol;Acc:HGNC:19365]	0.341494	4.20709	1.67045	0.197707	0.999995
ENSG00000236216	PPP1R11P1	protein phosphatase 1 regulatory inhibitor subunit 11 pseudogene 1 [Source:HGNC Symbol;Acc:HGNC:16326]	-0.425311	0.500804	1.66691	0.19817	0.999995
ENSG00000119707	RBM25	RNA binding motif protein 25 [Source:HGNC Symbol;Acc:HGNC:23244]	0.186471	7.74944	1.66656	0.198217	0.999995
ENSG00000106804	C5	complement C5 [Source:HGNC Symbol;Acc:HGNC:1331]	0.320934	1.51196	1.66474	0.198461	0.999995
ENSG00000137288	UQCC2	ubiquinol-cytochrome c reductase complex assembly factor 2 [Source:HGNC Symbol;Acc:HGNC:21237]	0.193272	3.9254	1.66404	0.198555	0.999995
ENSG00000099875	MKNK2	MAPK interacting serine/threonine kinase 2 [Source:HGNC Symbol;Acc:HGNC:7111]	-0.207813	8.77552	1.66396	0.198565	0.999995
ENSG00000260296		novel transcript, overlapping N4BP2	0.488365	0.754595	1.66244	0.19877	0.999995
ENSG00000147121	KRBOX4	KRAB box domain containing 4 [Source:HGNC Symbol;Acc:HGNC:26007]	0.250135	2.89009	1.66234	0.198784	0.999995
ENSG00000172336	POP7	POP7 homolog, ribonuclease P/MRP subunit [Source:HGNC Symbol;Acc:HGNC:19949]	0.206872	3.1884	1.66217	0.198806	0.999995
ENSG00000143369	ECM1	extracellular matrix protein 1 [Source:HGNC Symbol;Acc:HGNC:3153]	0.630844	0.164834	1.66123	0.198933	0.999995
ENSG00000133874	RNF122	ring finger protein 122 [Source:HGNC Symbol;Acc:HGNC:21147]	-0.221009	4.58184	1.66091	0.198976	0.999995
ENSG00000174442	ZWILCH	zwilch kinetochore protein [Source:HGNC Symbol;Acc:HGNC:25468]	0.321529	2.01383	1.6608	0.198991	0.999995
ENSG00000171914	TLN2	talin 2 [Source:HGNC Symbol;Acc:HGNC:15447]	0.719517	-0.51316	1.66038	0.199047	0.999995
ENSG00000176095	IP6K1	inositol hexakisphosphate kinase 1 [Source:HGNC Symbol;Acc:HGNC:18360]	-0.210315	7.0084	1.65991	0.199111	0.999995
ENSG00000169914	OTUD3	OTU deubiquitinase 3 [Source:HGNC Symbol;Acc:HGNC:29038]	0.245652	3.81203	1.65904	0.199228	0.999995
ENSG00000234332	BCAS2P2	BCAS2 pseudogene 2 [Source:HGNC Symbol;Acc:HGNC:39595]	-0.595751	-0.410619	1.65798	0.19937	0.999995
ENSG00000124370	MCEE	methylmalonyl-CoA epimerase [Source:HGNC Symbol;Acc:HGNC:16732]	0.350168	1.89972	1.65773	0.199405	0.999995
ENSG00000111371	SLC38A1	solute carrier family 38 member 1 [Source:HGNC Symbol;Acc:HGNC:13447]	0.233964	6.93202	1.6548	0.199801	0.999995
ENSG00000085511	MAP3K4	mitogen-activated protein kinase kinase kinase 4 [Source:HGNC Symbol;Acc:HGNC:6856]	0.163199	4.83656	1.65452	0.199839	0.999995
ENSG00000213406	ANXA2P1	annexin A2 pseudogene 1 [Source:HGNC Symbol;Acc:HGNC:538]	-0.378111	1.16702	1.65406	0.1999	0.999995
ENSG00000182004	SNRPE	small nuclear ribonucleoprotein polypeptide E [Source:HGNC Symbol;Acc:HGNC:11161]	0.344502	2.59149	1.65345	0.199984	0.999995
ENSG00000145936	KCNMB1	potassium calcium-activated channel subfamily M regulatory beta subunit 1 [Source:HGNC Symbol;Acc:HGNC:6285]	-0.308993	2.41025	1.6533	0.200003	0.999995
ENSG00000109475	RPL34	ribosomal protein L34 [Source:HGNC Symbol;Acc:HGNC:10340]	0.807177	4.89044	1.65332	0.200051	0.999995
ENSG00000132471	WBP2	WW domain binding protein 2 [Source:HGNC Symbol;Acc:HGNC:12738]	-0.240204	8.29633	1.65268	0.200088	0.999995
ENSG00000150787	PTS	6-pyruvoyltetrahydropterin synthase [Source:HGNC Symbol;Acc:HGNC:9689]	0.336301	1.22209	1.65267	0.200089	0.999995
ENSG00000122986	HVCN1	hydrogen voltage gated channel 1 [Source:HGNC Symbol;Acc:HGNC:28240]	-0.160202	6.64732	1.65247	0.200116	0.999995
ENSG00000164244	PRRC1	proline rich coiled-coil 1 [Source:HGNC Symbol;Acc:HGNC:28164]	0.214096	4.27635	1.65211	0.200165	0.999995
ENSG00000260135	MMP2-AS1	MMP2 antisense RNA 1 [Source:HGNC Symbol;Acc:HGNC:53142]	1.48846	-1.43191	1.65186	0.200204	0.999995
ENSG00000204231	RXRB	retinoid X receptor beta [Source:HGNC Symbol;Acc:HGNC:10478]	-0.122244	6.62511	1.65166	0.200226	0.999995
ENSG00000277450		novel transcript, sense intronic to transcript readthrough between TMEM199 and SARM1	0.452022	0.217525	1.65067	0.200361	0.999995
ENSG00000104131	EIF3J	eukaryotic translation initiation factor 3 subunit J [Source:HGNC Symbol;Acc:HGNC:3270]	0.196353	5.01529	1.64954	0.200514	0.999995
ENSG00000181163	NPM1	nucleophosmin 1 [Source:HGNC Symbol;Acc:HGNC:7910]	0.210446	6.77284	1.64947	0.200523	0.999995
ENSG00000231304	SGO1-AS1	SGO1 antisense RNA 1 [Source:HGNC Symbol;Acc:HGNC:41081]	-0.540776	-0.0904645	1.64929	0.200548	0.999995
ENSG00000264781	MIR4537	microRNA 4537 [Source:HGNC Symbol;Acc:HGNC:41682]	0.843045	-0.104265	1.64906	0.200579	0.999995
ENSG00000168591	TMUB2	transmembrane and ubiquitin like domain containing 2 [Source:HGNC Symbol;Acc:HGNC:28459]	-0.158325	6.44794	1.64873	0.200624	0.999995
ENSG00000180481	GLIPR1L2	GLIPR1 like 2 [Source:HGNC Symbol;Acc:HGNC:28592]	0.907954	-0.875106	1.64835	0.200676	0.999995
ENSG00000185730	ZNF696	zinc finger protein 696 [Source:HGNC Symbol;Acc:HGNC:25872]	0.212881	2.95708	1.64783	0.200746	0.999995
ENSG00000172878	METAP1D	methionyl aminopeptidase type 1D, mitochondrial [Source:HGNC Symbol;Acc:HGNC:32583]	0.27088	2.61665	1.64764	0.200772	0.999995
ENSG00000151881	TMEM267	transmembrane protein 267 [Source:HGNC Symbol;Acc:HGNC:26139]	0.392541	2.37448	1.64716	0.200837	0.999995
ENSG00000171700	RGS19	regulator of G protein signaling 19 [Source:HGNC Symbol;Acc:HGNC:13735]	-0.208247	7.59179	1.64601	0.200994	0.999995
ENSG00000180776	ZDHHC20	zinc finger DHHC-type palmitoyltransferase 20 [Source:HGNC Symbol;Acc:HGNC:20749]	0.323189	5.34198	1.64603	0.201009	0.999995
ENSG00000149231	CCDC82	coiled-coil domain containing 82 [Source:HGNC Symbol;Acc:HGNC:26282]	0.491171	3.63416	1.64573	0.201059	0.999995
ENSG00000196396	PTPN1	protein tyrosine phosphatase non-receptor type 1 [Source:HGNC Symbol;Acc:HGNC:9642]	-0.131319	6.53687	1.64542	0.201075	0.999995
ENSG00000222011	FAM185A	family with sequence similarity 185 member A [Source:HGNC Symbol;Acc:HGNC:22412]	-0.473596	0.460408	1.64462	0.201184	0.999995
ENSG00000205913	SRRM2-AS1	SRRM2 antisense RNA 1 [Source:HGNC Symbol;Acc:HGNC:44162]	0.387487	0.445708	1.64386	0.201287	0.999995
ENSG00000227354	RBM26-AS1	RBM26 antisense RNA 1 [Source:HGNC Symbol;Acc:HGNC:39805]	0.69083	-0.13143	1.64379	0.201298	0.999995
ENSG00000005189	REXO5	RNA exonuclease 5 [Source:HGNC Symbol;Acc:HGNC:24661]	0.486155	0.267831	1.64331	0.201362	0.999995
ENSG00000155085	AK9	adenylate kinase 9 [Source:HGNC Symbol;Acc:HGNC:33814]	0.254706	2.43904	1.64313	0.201387	0.999995
ENSG00000213235	EEF1A1P16	eukaryotic translation elongation factor 1 alpha 1 pseudogene 16 [Source:HGNC Symbol;Acc:HGNC:37889]	0.629742	-0.381377	1.64257	0.201464	0.999995
ENSG00000237506	RPSAP15	ribosomal protein SA pseudogene 15 [Source:HGNC Symbol;Acc:HGNC:31464]	0.683116	-0.426839	1.64192	0.201553	0.999995
ENSG00000261423	TMEM202-AS1	TMEM202 antisense RNA 1 [Source:HGNC Symbol;Acc:HGNC:53265]	0.582907	-0.595367	1.64169	0.201583	0.999995
ENSG00000272916		novel transcript	0.633904	-0.324058	1.64118	0.201654	0.999995
ENSG00000078403	MLLT10	MLLT10 histone lysine methyltransferase DOT1L cofactor [Source:HGNC Symbol;Acc:HGNC:16063]	0.176785	4.06184	1.64016	0.201794	0.999995
ENSG00000234337		tropomyosin 1 (alpha) (TPM1) pseudogene	-0.536629	-0.48191	1.64004	0.201809	0.999995
ENSG00000173482	PTPRM	protein tyrosine phosphatase receptor type M [Source:HGNC Symbol;Acc:HGNC:9675]	0.421126	1.97145	1.63912	0.201936	0.999995
ENSG00000164022	AIMP1	aminoacyl tRNA synthetase complex interacting multifunctional protein 1 [Source:HGNC Symbol;Acc:HGNC:10648]	0.234347	4.12712	1.63885	0.201973	0.999995
ENSG00000169592	INO80E	INO80 complex subunit E [Source:HGNC Symbol;Acc:HGNC:26905]	-0.135274	6.59593	1.63878	0.201982	0.999995
ENSG00000255524	NPIPB8	nuclear pore complex interacting protein family member B8 [Source:HGNC Symbol;Acc:HGNC:37490]	1.20465	-0.747725	1.63856	0.202021	0.999995
ENSG00000256720	BTG1P1	BTG anti-proliferation factor 1 pseudogene 1 [Source:HGNC Symbol;Acc:HGNC:37692]	0.693033	-0.196787	1.63832	0.202045	0.999995
ENSG00000185432	METTL7A	methyltransferase like 7A [Source:HGNC Symbol;Acc:HGNC:24550]	0.184817	6.17068	1.63788	0.202106	0.999995
ENSG00000163541	SUCLG1	succinate-CoA ligase GDP/ADP-forming subunit alpha [Source:HGNC Symbol;Acc:HGNC:11449]	-0.116724	5.39576	1.63735	0.202178	0.999995
ENSG00000184307	ZDHHC23	zinc finger DHHC-type palmitoyltransferase 23 [Source:HGNC Symbol;Acc:HGNC:28654]	0.342014	2.13321	1.63673	0.202263	0.999995
ENSG00000179943	FIZ1	FLT3 interacting zinc finger 1 [Source:HGNC Symbol;Acc:HGNC:25917]	-0.193732	3.64895	1.63611	0.202348	0.999995
ENSG00000163702	IL17RC	interleukin 17 receptor C [Source:HGNC Symbol;Acc:HGNC:18358]	-0.322609	2.08203	1.63565	0.202412	0.999995
ENSG00000188078		Hermansky-Pudlak syndrome 1 (HPS1) pseudogene	-0.675979	-0.643035	1.63528	0.202463	0.999995
ENSG00000102401	ARMCX3	armadillo repeat containing X-linked 3 [Source:HGNC Symbol;Acc:HGNC:24065]	0.180849	4.00718	1.63477	0.202533	0.999995
ENSG00000230409	TCEA1P2	transcription elongation factor A1 pseudogene 2 [Source:HGNC Symbol;Acc:HGNC:29891]	0.243749	2.31513	1.63453	0.202566	0.999995
ENSG00000145375	SPATA5	spermatogenesis associated 5 [Source:HGNC Symbol;Acc:HGNC:18119]	0.276867	2.02326	1.63442	0.202582	0.999995
ENSG00000084731	KIF3C	kinesin family member 3C [Source:HGNC Symbol;Acc:HGNC:6321]	-0.340877	3.54998	1.63413	0.202624	0.999995
ENSG00000169609	C15orf40	chromosome 15 open reading frame 40 [Source:HGNC Symbol;Acc:HGNC:28443]	0.193318	4.43589	1.63399	0.20264	0.999995
ENSG00000087302	RTRAF	RNA transcription, translation and transport factor [Source:HGNC Symbol;Acc:HGNC:23169]	0.183558	4.94454	1.63374	0.202675	0.999995
ENSG00000148339	SLC25A25	solute carrier family 25 member 25 [Source:HGNC Symbol;Acc:HGNC:20663]	-0.15689	4.31515	1.63294	0.202785	0.999995
ENSG00000047634	SCML1	Scm polycomb group protein like 1 [Source:HGNC Symbol;Acc:HGNC:10580]	0.566902	2.21162	1.63224	0.202897	0.999995
ENSG00000236472		novel transcript, antisense to PPP1R9B	1.43567	-1.17494	1.63116	0.203039	0.999995
ENSG00000279821		TEC	-0.390606	2.81894	1.63108	0.203044	0.999995
ENSG00000137269	LRRC1	leucine rich repeat containing 1 [Source:HGNC Symbol;Acc:HGNC:14307]	0.469615	0.461616	1.6304	0.203135	0.999995
ENSG00000012822	CALCOCO1	calcium binding and coiled-coil domain 1 [Source:HGNC Symbol;Acc:HGNC:29306]	-0.158664	7.36931	1.62948	0.203261	0.999995
ENSG00000213018	PABPN1P1	PABPN1 pseudogene 1 [Source:HGNC Symbol;Acc:HGNC:54988]	0.41526	0.287998	1.62889	0.203343	0.999995
ENSG00000213397	HAUS7	HAUS augmin like complex subunit 7 [Source:HGNC Symbol;Acc:HGNC:32979]	-0.428067	0.625314	1.62852	0.203395	0.999995
ENSG00000161204	ABCF3	ATP binding cassette subfamily F member 3 [Source:HGNC Symbol;Acc:HGNC:72]	-0.135911	5.79878	1.62838	0.203414	0.999995
ENSG00000164164	OTUD4	OTU deubiquitinase 4 [Source:HGNC Symbol;Acc:HGNC:24949]	0.236236	4.27064	1.62784	0.203488	0.999995
ENSG00000129317	PUS7L	pseudouridine synthase 7 like [Source:HGNC Symbol;Acc:HGNC:25276]	0.359535	3.57367	1.62719	0.203585	0.999995
ENSG00000233929	MT1XP1	metallothionein 1X pseudogene 1 [Source:HGNC Symbol;Acc:HGNC:7442]	-0.703411	-0.717171	1.62698	0.203607	0.999995
ENSG00000101447	FAM83D	family with sequence similarity 83 member D [Source:HGNC Symbol;Acc:HGNC:16122]	0.573396	-0.133532	1.6269	0.203618	0.999995
ENSG00000100522	GNPNAT1	glucosamine-phosphate N-acetyltransferase 1 [Source:HGNC Symbol;Acc:HGNC:19980]	0.224023	2.98375	1.6262	0.203715	0.999995
ENSG00000178458	H3P16	H3 histone pseudogene 16 [Source:HGNC Symbol;Acc:HGNC:42982]	-0.34901	2.12346	1.62579	0.203772	0.999995
ENSG00000197622	CDC42SE1	CDC42 small effector 1 [Source:HGNC Symbol;Acc:HGNC:17719]	-0.147934	9.76982	1.62499	0.203882	0.999995
ENSG00000184925	LCN12	lipocalin 12 [Source:HGNC Symbol;Acc:HGNC:28733]	-0.629039	-0.313178	1.62342	0.204101	0.999995
ENSG00000122417	ODF2L	outer dense fiber of sperm tails 2 like [Source:HGNC Symbol;Acc:HGNC:29225]	0.293152	3.84527	1.62329	0.204118	0.999995
ENSG00000168883	USP39	ubiquitin specific peptidase 39 [Source:HGNC Symbol;Acc:HGNC:20071]	-0.10342	5.47869	1.62252	0.204226	0.999995
ENSG00000103942	HOMER2	homer scaffold protein 2 [Source:HGNC Symbol;Acc:HGNC:17513]	0.39932	1.3129	1.62251	0.204227	0.999995
ENSG00000166949	SMAD3	SMAD family member 3 [Source:HGNC Symbol;Acc:HGNC:6769]	0.152779	5.69478	1.6211	0.204423	0.999995
ENSG00000167186	COQ7	coenzyme Q7, hydroxylase [Source:HGNC Symbol;Acc:HGNC:2244]	0.182658	2.8333	1.62086	0.204456	0.999995
ENSG00000134759	ELP2	elongator acetyltransferase complex subunit 2 [Source:HGNC Symbol;Acc:HGNC:18248]	0.167474	5.50247	1.61983	0.2046	0.999995
ENSG00000151657	KIN	Kin17 DNA and RNA binding protein [Source:HGNC Symbol;Acc:HGNC:6327]	0.181185	4.04912	1.61951	0.204645	0.999995
ENSG00000227500	SCAMP4	secretory carrier membrane protein 4 [Source:HGNC Symbol;Acc:HGNC:30385]	-0.165764	5.33929	1.61862	0.204767	0.999995
ENSG00000204569	PPP1R10	protein phosphatase 1 regulatory subunit 10 [Source:HGNC Symbol;Acc:HGNC:9284]	-0.182886	6.30818	1.61836	0.204805	0.999995
ENSG00000257497	GLIPR1-AS1	GLIPR1 antisense RNA 1 [Source:HGNC Symbol;Acc:HGNC:56075]	-0.410326	1.30303	1.61778	0.204886	0.999995
ENSG00000211724	TRBV6-6	T cell receptor beta variable 6-6 [Source:HGNC Symbol;Acc:HGNC:12231]	-0.39823	1.31642	1.61714	0.204975	0.999995
ENSG00000125503	PPP1R12C	protein phosphatase 1 regulatory subunit 12C [Source:HGNC Symbol;Acc:HGNC:14947]	-0.146399	7.11948	1.61597	0.205138	0.999995
ENSG00000132330	SCLY	selenocysteine lyase [Source:HGNC Symbol;Acc:HGNC:18161]	0.261034	2.27991	1.61516	0.20525	0.999995
ENSG00000153922	CHD1	chromodomain helicase DNA binding protein 1 [Source:HGNC Symbol;Acc:HGNC:1915]	0.176926	5.75329	1.61398	0.205416	0.999995
ENSG00000137843	PAK6	p21 (RAC1) activated kinase 6 [Source:HGNC Symbol;Acc:HGNC:16061]	-0.802982	-1.02763	1.61332	0.205508	0.999995
ENSG00000172687	ZNF738	zinc finger protein 738 [Source:HGNC Symbol;Acc:HGNC:32469]	0.398274	1.50451	1.6132	0.205525	0.999995
ENSG00000182700	IGIP	IgA inducing protein [Source:HGNC Symbol;Acc:HGNC:33847]	0.32774	2.75962	1.61266	0.205601	0.999995
ENSG00000106771	TMEM245	transmembrane protein 245 [Source:HGNC Symbol;Acc:HGNC:1363]	0.202532	5.23488	1.61194	0.205701	0.999995
ENSG00000260274		novel transcript	0.372315	0.583334	1.61189	0.205708	0.999995
ENSG00000091542	ALKBH5	alkB homolog 5, RNA demethylase [Source:HGNC Symbol;Acc:HGNC:25996]	-0.120116	6.64549	1.60943	0.206054	0.999995
ENSG00000162775	RBM15	RNA binding motif protein 15 [Source:HGNC Symbol;Acc:HGNC:14959]	0.20902	3.36869	1.60933	0.206067	0.999995
ENSG00000141682	PMAIP1	phorbol-12-myristate-13-acetate-induced protein 1 [Source:HGNC Symbol;Acc:HGNC:9108]	0.48891	2.24071	1.60904	0.206115	0.999995
ENSG00000262468	LINC01569	long intergenic non-protein coding RNA 1569 [Source:HGNC Symbol;Acc:HGNC:51380]	0.290229	1.93459	1.60755	0.206317	0.999995
ENSG00000245105	A2M-AS1	A2M antisense RNA 1 [Source:HGNC Symbol;Acc:HGNC:27057]	0.502865	0.676024	1.60568	0.20658	0.999995
ENSG00000088881	EBF4	EBF family member 4 [Source:HGNC Symbol;Acc:HGNC:29278]	-0.417531	1.52464	1.6056	0.206591	0.999995
ENSG00000272009		novel transcript, antisense to ZNF165	0.720966	-0.81217	1.60485	0.206697	0.999995
ENSG00000276517		novel transcript, sense intronic to BIRC6	0.488113	0.79403	1.60476	0.20671	0.999995
ENSG00000100129	EIF3L	eukaryotic translation initiation factor 3 subunit L [Source:HGNC Symbol;Acc:HGNC:18138]	-0.13163	6.93313	1.60463	0.206729	0.999995
ENSG00000134571	MYBPC3	myosin binding protein C3 [Source:HGNC Symbol;Acc:HGNC:7551]	-0.294508	3.77355	1.60443	0.206756	0.999995
ENSG00000072682	P4HA2	prolyl 4-hydroxylase subunit alpha 2 [Source:HGNC Symbol;Acc:HGNC:8547]	-0.767569	-0.858482	1.60289	0.206974	0.999995
ENSG00000101255	TRIB3	tribbles pseudokinase 3 [Source:HGNC Symbol;Acc:HGNC:16228]	-0.24527	3.54996	1.60269	0.207001	0.999995
ENSG00000143457	GOLPH3L	golgi phosphoprotein 3 like [Source:HGNC Symbol;Acc:HGNC:24882]	0.175895	4.01505	1.60265	0.207007	0.999995
ENSG00000163946	TASOR	transcription activation suppressor [Source:HGNC Symbol;Acc:HGNC:30314]	0.220225	5.48952	1.6012	0.207212	0.999995
ENSG00000284526		novel protein	-0.325667	3.93127	1.6006	0.207302	0.999995
ENSG00000220517	ASS1P1	argininosuccinate synthetase 1 pseudogene 1 [Source:HGNC Symbol;Acc:HGNC:759]	0.495254	0.30819	1.60034	0.207333	0.999995
ENSG00000100296	THOC5	THO complex 5 [Source:HGNC Symbol;Acc:HGNC:19074]	-0.195088	5.92017	1.60031	0.207337	0.999995
ENSG00000168495	POLR3D	RNA polymerase III subunit D [Source:HGNC Symbol;Acc:HGNC:1080]	0.175005	4.07966	1.60019	0.207355	0.999995
ENSG00000112658	SRF	serum response factor [Source:HGNC Symbol;Acc:HGNC:11291]	-0.14851	5.95361	1.59823	0.207632	0.999995
ENSG00000248476	BACH1-IT1	BACH1 intronic transcript 1 [Source:HGNC Symbol;Acc:HGNC:40006]	-0.447698	0.676926	1.59724	0.207772	0.999995
ENSG00000186364	NUDT17	nudix hydrolase 17 [Source:HGNC Symbol;Acc:HGNC:26618]	-0.276863	1.74944	1.59723	0.207774	0.999995
ENSG00000173611	SCAI	suppressor of cancer cell invasion [Source:HGNC Symbol;Acc:HGNC:26709]	0.35699	3.19779	1.59716	0.207787	0.999995
ENSG00000197903	H2BC12	H2B clustered histone 12 [Source:HGNC Symbol;Acc:HGNC:13954]	-0.342698	3.52092	1.59687	0.20783	0.999995
ENSG00000176087	SLC35A4	solute carrier family 35 member A4 [Source:HGNC Symbol;Acc:HGNC:20753]	-0.153857	6.49312	1.5968	0.207835	0.999995
ENSG00000188177	ZC3H6	zinc finger CCCH-type containing 6 [Source:HGNC Symbol;Acc:HGNC:24762]	0.184364	4.4735	1.59549	0.208021	0.999995
ENSG00000169379	ARL13B	ADP ribosylation factor like GTPase 13B [Source:HGNC Symbol;Acc:HGNC:25419]	0.359836	1.79766	1.59524	0.208056	0.999995
ENSG00000133731	IMPA1	inositol monophosphatase 1 [Source:HGNC Symbol;Acc:HGNC:6050]	0.304762	3.37018	1.59508	0.208079	0.999995
ENSG00000169860	P2RY1	purinergic receptor P2Y1 [Source:HGNC Symbol;Acc:HGNC:8539]	0.661031	-0.128978	1.59495	0.208098	0.999995
ENSG00000159899	NPR2	natriuretic peptide receptor 2 [Source:HGNC Symbol;Acc:HGNC:7944]	0.34804	1.56073	1.59397	0.208237	0.999995
ENSG00000172794	RAB37	RAB37, member RAS oncogene family [Source:HGNC Symbol;Acc:HGNC:30268]	-0.141033	7.43824	1.59359	0.208291	0.999995
ENSG00000275964		novel transcript	0.442121	0.649858	1.59347	0.208307	0.999995
ENSG00000141568	FOXK2	forkhead box K2 [Source:HGNC Symbol;Acc:HGNC:6036]	-0.106993	5.14084	1.59299	0.208376	0.999995
ENSG00000114353	GNAI2	G protein subunit alpha i2 [Source:HGNC Symbol;Acc:HGNC:4385]	-0.210377	10.0871	1.59269	0.208418	0.999995
ENSG00000125351	UPF3B	UPF3B regulator of nonsense mediated mRNA decay [Source:HGNC Symbol;Acc:HGNC:20439]	0.204293	4.61872	1.5918	0.208545	0.999995
ENSG00000263002	ZNF234	zinc finger protein 234 [Source:HGNC Symbol;Acc:HGNC:13027]	0.252956	2.91316	1.59173	0.208555	0.999995
ENSG00000187266	EPOR	erythropoietin receptor [Source:HGNC Symbol;Acc:HGNC:3416]	-0.267204	3.9189	1.59062	0.208713	0.999995
ENSG00000168813	ZNF507	zinc finger protein 507 [Source:HGNC Symbol;Acc:HGNC:23783]	0.36898	3.3094	1.58994	0.208816	0.999995
ENSG00000163874	ZC3H12A	zinc finger CCCH-type containing 12A [Source:HGNC Symbol;Acc:HGNC:26259]	-0.179864	5.13539	1.58898	0.208947	0.999995
ENSG00000166432	ZMAT1	zinc finger matrin-type 1 [Source:HGNC Symbol;Acc:HGNC:29377]	0.361569	4.28212	1.58894	0.20897	0.999995
ENSG00000243678	NME2	NME/NM23 nucleoside diphosphate kinase 2 [Source:HGNC Symbol;Acc:HGNC:7850]	0.451952	-0.0371941	1.58835	0.209037	0.999995
ENSG00000079156	OSBPL6	oxysterol binding protein like 6 [Source:HGNC Symbol;Acc:HGNC:16388]	-0.940066	-0.859493	1.5883	0.209044	0.999995
ENSG00000112249	ASCC3	activating signal cointegrator 1 complex subunit 3 [Source:HGNC Symbol;Acc:HGNC:18697]	0.215201	4.16703	1.58795	0.209094	0.999995
ENSG00000149925	ALDOA	aldolase, fructose-bisphosphate A [Source:HGNC Symbol;Acc:HGNC:414]	-0.321376	1.90764	1.58748	0.209161	0.999995
ENSG00000269343	ZNF587B	zinc finger protein 587B [Source:HGNC Symbol;Acc:HGNC:37142]	0.158063	4.05573	1.58411	0.209643	0.999995
ENSG00000078967	UBE2D4	ubiquitin conjugating enzyme E2 D4 (putative) [Source:HGNC Symbol;Acc:HGNC:21647]	-0.203787	3.0847	1.58354	0.209725	0.999995
ENSG00000172500	FIBP	FGF1 intracellular binding protein [Source:HGNC Symbol;Acc:HGNC:3705]	-0.198245	5.20549	1.58337	0.209749	0.999995
ENSG00000236675	MTX1P1	metaxin 1 pseudogene 1 [Source:HGNC Symbol;Acc:HGNC:7505]	-1.93182	-0.582341	1.5835	0.209764	0.999995
ENSG00000188647	PTAR1	protein prenyltransferase alpha subunit repeat containing 1 [Source:HGNC Symbol;Acc:HGNC:30449]	0.485138	5.0158	1.58269	0.209886	0.999995
ENSG00000114933	INO80D	INO80 complex subunit D [Source:HGNC Symbol;Acc:HGNC:25997]	0.231789	4.60452	1.58216	0.209922	0.999995
ENSG00000222267	RNU6-892P	RNA, U6 small nuclear 892, pseudogene [Source:HGNC Symbol;Acc:HGNC:47855]	-0.633998	-0.4865	1.58183	0.209971	0.999995
ENSG00000148090	AUH	AU RNA binding methylglutaconyl-CoA hydratase [Source:HGNC Symbol;Acc:HGNC:890]	0.2291	2.48988	1.58171	0.209987	0.999995
ENSG00000165731	RET	ret proto-oncogene [Source:HGNC Symbol;Acc:HGNC:9967]	0.754722	-0.759125	1.58163	0.209999	0.999995
ENSG00000132481	TRIM47	tripartite motif containing 47 [Source:HGNC Symbol;Acc:HGNC:19020]	0.345246	2.09817	1.5814	0.210032	0.999995
ENSG00000286236		novel transcript, sense intronic to FPR1	-0.766376	-0.634883	1.58087	0.210108	0.999995
ENSG00000149503	INCENP	inner centromere protein [Source:HGNC Symbol;Acc:HGNC:6058]	0.212118	3.12068	1.58048	0.210164	0.999995
ENSG00000092295	TGM1	transglutaminase 1 [Source:HGNC Symbol;Acc:HGNC:11777]	-0.323468	1.39368	1.57858	0.210438	0.999995
ENSG00000168685	IL7R	interleukin 7 receptor [Source:HGNC Symbol;Acc:HGNC:6024]	0.25926	8.72975	1.57856	0.21044	0.999995
ENSG00000090530	P3H2	prolyl 3-hydroxylase 2 [Source:HGNC Symbol;Acc:HGNC:19317]	-0.699017	-0.393445	1.57834	0.210472	0.999995
ENSG00000198265	HELZ	helicase with zinc finger [Source:HGNC Symbol;Acc:HGNC:16878]	0.160646	5.65394	1.57804	0.210516	0.999995
ENSG00000007520	TSR3	TSR3 ribosome maturation factor [Source:HGNC Symbol;Acc:HGNC:14175]	-0.207579	5.24149	1.57801	0.21052	0.999995
ENSG00000159214	CCDC24	coiled-coil domain containing 24 [Source:HGNC Symbol;Acc:HGNC:28688]	-0.386133	1.84037	1.57788	0.210538	0.999995
ENSG00000085760	MTIF2	mitochondrial translational initiation factor 2 [Source:HGNC Symbol;Acc:HGNC:7441]	0.160198	3.97811	1.57543	0.210892	0.999995
ENSG00000169203	NPIPB12	nuclear pore complex interacting protein family member B12 [Source:HGNC Symbol;Acc:HGNC:37491]	0.67706	0.0695935	1.57484	0.210977	0.999995
ENSG00000104164	BLOC1S6	biogenesis of lysosomal organelles complex 1 subunit 6 [Source:HGNC Symbol;Acc:HGNC:8549]	0.289105	4.62777	1.5747	0.211003	0.999995
ENSG00000268798		novel transcript	-0.672115	-0.713294	1.57464	0.211005	0.999995
ENSG00000152503	TRIM36	tripartite motif containing 36 [Source:HGNC Symbol;Acc:HGNC:16280]	0.597023	-0.17813	1.57447	0.211029	0.999995
ENSG00000116396	KCNC4	potassium voltage-gated channel subfamily C member 4 [Source:HGNC Symbol;Acc:HGNC:6236]	0.31041	3.31884	1.57384	0.21112	0.999995
ENSG00000081177	EXD2	exonuclease 3'-5' domain containing 2 [Source:HGNC Symbol;Acc:HGNC:20217]	-0.179498	2.83956	1.57317	0.211218	0.999995
ENSG00000182307	C8orf33	chromosome 8 open reading frame 33 [Source:HGNC Symbol;Acc:HGNC:26104]	0.12998	4.3427	1.57136	0.21148	0.999995
ENSG00000141232	TOB1	transducer of ERBB2, 1 [Source:HGNC Symbol;Acc:HGNC:11979]	0.199759	4.45148	1.57094	0.21154	0.999995
ENSG00000077232	DNAJC10	DnaJ heat shock protein family (Hsp40) member C10 [Source:HGNC Symbol;Acc:HGNC:24637]	0.203144	5.2099	1.56949	0.21175	0.999995
ENSG00000104833	TUBB4A	tubulin beta 4A class IVa [Source:HGNC Symbol;Acc:HGNC:20774]	-0.46307	1.15003	1.56833	0.211919	0.999995
ENSG00000128881	TTBK2	tau tubulin kinase 2 [Source:HGNC Symbol;Acc:HGNC:19141]	0.199112	4.04958	1.56722	0.21208	0.999995
ENSG00000087586	AURKA	aurora kinase A [Source:HGNC Symbol;Acc:HGNC:11393]	-0.436685	0.847858	1.5666	0.21217	0.999995
ENSG00000196865	NHLRC2	NHL repeat containing 2 [Source:HGNC Symbol;Acc:HGNC:24731]	0.31067	3.96647	1.56613	0.212243	0.999995
ENSG00000055732	MCOLN3	mucolipin TRP cation channel 3 [Source:HGNC Symbol;Acc:HGNC:13358]	0.723369	-0.513807	1.56534	0.212353	0.999995
ENSG00000181074	OR52N4	olfactory receptor family 52 subfamily N member 4 [Source:HGNC Symbol;Acc:HGNC:15230]	-0.800133	-0.889364	1.56527	0.212363	0.999995
ENSG00000248727	LINC01948	long intergenic non-protein coding RNA 1948 [Source:HGNC Symbol;Acc:HGNC:52772]	-0.700413	-0.766697	1.56484	0.212426	0.999995
ENSG00000264017	RN7SL336P	RNA, 7SL, cytoplasmic 336, pseudogene [Source:HGNC Symbol;Acc:HGNC:46352]	0.697804	-0.627494	1.56163	0.212893	0.999995
ENSG00000102144	PGK1	phosphoglycerate kinase 1 [Source:HGNC Symbol;Acc:HGNC:8896]	-0.154314	8.74106	1.56158	0.212901	0.999995
ENSG00000116584	ARHGEF2	Rho/Rac guanine nucleotide exchange factor 2 [Source:HGNC Symbol;Acc:HGNC:682]	-0.163918	8.08756	1.56146	0.212918	0.999995
ENSG00000100554	ATP6V1D	ATPase H+ transporting V1 subunit D [Source:HGNC Symbol;Acc:HGNC:13527]	-0.152862	4.75186	1.56143	0.212923	0.999995
ENSG00000111358	GTF2H3	general transcription factor IIH subunit 3 [Source:HGNC Symbol;Acc:HGNC:4657]	0.218655	3.43649	1.56108	0.212974	0.999995
ENSG00000168802	CHTF8	chromosome transmission fidelity factor 8 [Source:HGNC Symbol;Acc:HGNC:24353]	-0.328674	1.33728	1.56101	0.212985	0.999995
ENSG00000146433	TMEM181	transmembrane protein 181 [Source:HGNC Symbol;Acc:HGNC:20958]	0.259799	4.75597	1.56042	0.213073	0.999995
ENSG00000236056	GAPDHP14	glyceraldehyde-3-phosphate dehydrogenase pseudogene 14 [Source:HGNC Symbol;Acc:HGNC:4160]	-0.968116	-0.851429	1.56011	0.213115	0.999995
ENSG00000171777	RASGRP4	RAS guanyl releasing protein 4 [Source:HGNC Symbol;Acc:HGNC:18958]	-0.277051	8.0552	1.55992	0.213144	0.999995
ENSG00000242259	C22orf39	chromosome 22 open reading frame 39 [Source:HGNC Symbol;Acc:HGNC:27012]	-0.118222	4.81735	1.55977	0.213165	0.999995
ENSG00000267940		novel transcript	-0.328597	1.64961	1.55867	0.213327	0.999995
ENSG00000102053	ZC3H12B	zinc finger CCCH-type containing 12B [Source:HGNC Symbol;Acc:HGNC:17407]	0.501836	0.133155	1.55866	0.213328	0.999995
ENSG00000113448	PDE4D	phosphodiesterase 4D [Source:HGNC Symbol;Acc:HGNC:8783]	0.313723	3.26523	1.55841	0.213365	0.999995
ENSG00000225067	RPL23AP2	ribosomal protein L23a pseudogene 2 [Source:HGNC Symbol;Acc:HGNC:10319]	0.755845	0.797076	1.557	0.213582	0.999995
ENSG00000241413	RN7SL441P	RNA, 7SL, cytoplasmic 441, pseudogene [Source:HGNC Symbol;Acc:HGNC:46457]	0.615821	-0.757661	1.55578	0.213749	0.999995
ENSG00000015479	MATR3	matrin 3 [Source:HGNC Symbol;Acc:HGNC:6912]	0.511496	1.27358	1.55503	0.213859	0.999995
ENSG00000277511		novel transcript	0.600851	0.237538	1.5545	0.213937	0.999995
ENSG00000183010	PYCR1	pyrroline-5-carboxylate reductase 1 [Source:HGNC Symbol;Acc:HGNC:9721]	-0.609318	-0.000915143	1.5544	0.213951	0.999995
ENSG00000185880	TRIM69	tripartite motif containing 69 [Source:HGNC Symbol;Acc:HGNC:17857]	-0.166932	5.63146	1.55303	0.214153	0.999995
ENSG00000277767		novel transcript	0.457868	0.343603	1.55249	0.214232	0.999995
ENSG00000014138	POLA2	DNA polymerase alpha 2, accessory subunit [Source:HGNC Symbol;Acc:HGNC:30073]	-0.227533	2.52317	1.55151	0.214377	0.999995
ENSG00000111653	ING4	inhibitor of growth family member 4 [Source:HGNC Symbol;Acc:HGNC:19423]	-0.135192	5.30498	1.55145	0.214385	0.999995
ENSG00000138078	PREPL	prolyl endopeptidase like [Source:HGNC Symbol;Acc:HGNC:30228]	0.222486	4.16641	1.55145	0.214385	0.999995
ENSG00000273189		novel transcript	-0.574426	-0.123035	1.55134	0.214401	0.999995
ENSG00000107771	CCSER2	coiled-coil serine rich protein 2 [Source:HGNC Symbol;Acc:HGNC:29197]	0.173932	4.86697	1.55131	0.214406	0.999995
ENSG00000235560	ZNF747-DT	ZNF747 divergent transcript [Source:HGNC Symbol;Acc:HGNC:55668]	-0.33757	0.826486	1.55091	0.214465	0.999995
ENSG00000225062	CATIP-AS1	CATIP antisense RNA 1 [Source:HGNC Symbol;Acc:HGNC:41080]	0.486528	0.638505	1.54932	0.214698	0.999995
ENSG00000108799	EZH1	enhancer of zeste 1 polycomb repressive complex 2 subunit [Source:HGNC Symbol;Acc:HGNC:3526]	-0.10583	7.27631	1.54907	0.214735	0.999995
ENSG00000125462	MIR9-1HG	MIR9-1 host gene [Source:HGNC Symbol;Acc:HGNC:30780]	0.502681	0.180502	1.54895	0.214753	0.999995
ENSG00000003393	ALS2	alsin Rho guanine nucleotide exchange factor ALS2 [Source:HGNC Symbol;Acc:HGNC:443]	0.208265	3.50931	1.54895	0.214753	0.999995
ENSG00000108523	RNF167	ring finger protein 167 [Source:HGNC Symbol;Acc:HGNC:24544]	-0.165063	7.32142	1.54834	0.214843	0.999995
ENSG00000239911	PRKAG2-AS1	PRKAG2 antisense RNA 1 [Source:HGNC Symbol;Acc:HGNC:40468]	0.317532	0.896653	1.54643	0.215126	0.999995
ENSG00000173436	MICOS10	mitochondrial contact site and cristae organizing system subunit 10 [Source:HGNC Symbol;Acc:HGNC:32068]	0.20748	3.27776	1.54615	0.215167	0.999995
ENSG00000204435	CSNK2B	casein kinase 2 beta [Source:HGNC Symbol;Acc:HGNC:2460]	-0.194102	4.17814	1.54583	0.215214	0.999995
ENSG00000140948	ZCCHC14	zinc finger CCHC-type containing 14 [Source:HGNC Symbol;Acc:HGNC:24134]	0.235137	3.33272	1.54524	0.215301	0.999995
ENSG00000160570	DEDD2	death effector domain containing 2 [Source:HGNC Symbol;Acc:HGNC:24450]	-0.205719	7.22954	1.54423	0.21545	0.999995
ENSG00000186001	LRCH3	leucine rich repeats and calponin homology domain containing 3 [Source:HGNC Symbol;Acc:HGNC:28637]	0.119447	5.53578	1.54415	0.215462	0.999995
ENSG00000223501	VPS52	VPS52 subunit of GARP complex [Source:HGNC Symbol;Acc:HGNC:10518]	-0.122495	5.48675	1.54379	0.215515	0.999995
ENSG00000198055	GRK6	G protein-coupled receptor kinase 6 [Source:HGNC Symbol;Acc:HGNC:4545]	-0.162586	8.45797	1.54351	0.215557	0.999995
ENSG00000133315	MACROD1	mono-ADP ribosylhydrolase 1 [Source:HGNC Symbol;Acc:HGNC:29598]	-0.386477	1.17252	1.54321	0.215601	0.999995
ENSG00000130204	TOMM40	translocase of outer mitochondrial membrane 40 [Source:HGNC Symbol;Acc:HGNC:18001]	-0.175116	4.53907	1.54282	0.215659	0.999995
ENSG00000213096	ZNF254	zinc finger protein 254 [Source:HGNC Symbol;Acc:HGNC:13047]	0.457773	1.76373	1.54237	0.215726	0.999995
ENSG00000259793		novel transcript, antisense to DGKD	0.717923	-0.880873	1.5417	0.215825	0.999995
ENSG00000249353	NPM1P27	nucleophosmin 1 pseudogene 27 [Source:HGNC Symbol;Acc:HGNC:45206]	-0.261124	3.33567	1.54056	0.215995	0.999995
ENSG00000164118	CEP44	centrosomal protein 44 [Source:HGNC Symbol;Acc:HGNC:29356]	0.303074	3.0368	1.5395	0.216152	0.999995
ENSG00000181690	PLAG1	PLAG1 zinc finger [Source:HGNC Symbol;Acc:HGNC:9045]	0.456754	1.92117	1.53878	0.216261	0.999995
ENSG00000138778	CENPE	centromere protein E [Source:HGNC Symbol;Acc:HGNC:1856]	0.476409	0.965454	1.53791	0.216389	0.999995
ENSG00000137871	ZNF280D	zinc finger protein 280D [Source:HGNC Symbol;Acc:HGNC:25953]	0.406389	2.67597	1.53778	0.216412	0.999995
ENSG00000272899	ATP6V1FNB	ATP6V1F neighbor [Source:HGNC Symbol;Acc:HGNC:52392]	-0.524017	-0.0967666	1.53707	0.216513	0.999995
ENSG00000173889	PHC3	polyhomeotic homolog 3 [Source:HGNC Symbol;Acc:HGNC:15682]	0.314528	5.75919	1.53578	0.216723	0.999995
ENSG00000143924	EML4	EMAP like 4 [Source:HGNC Symbol;Acc:HGNC:1316]	0.185416	6.2372	1.53483	0.216848	0.999995
ENSG00000198910	L1CAM	L1 cell adhesion molecule [Source:HGNC Symbol;Acc:HGNC:6470]	0.599935	-0.116465	1.53416	0.216947	0.999995
ENSG00000261840		novel transcript, antisense to SRCAP	0.52217	0.0162337	1.5341	0.216956	0.999995
ENSG00000173171	MTX1	metaxin 1 [Source:HGNC Symbol;Acc:HGNC:7504]	-0.215284	4.65178	1.53329	0.217077	0.999995
ENSG00000168137	SETD5	SET domain containing 5 [Source:HGNC Symbol;Acc:HGNC:25566]	0.0991144	6.48671	1.5327	0.217165	0.999995
ENSG00000172167	MTBP	MDM2 binding protein [Source:HGNC Symbol;Acc:HGNC:7417]	-0.362922	0.951872	1.5315	0.217344	0.999995
ENSG00000233791	BTG2-DT	BTG2 divergent transcript [Source:HGNC Symbol;Acc:HGNC:49452]	-0.60713	-0.257602	1.5314	0.21736	0.999995
ENSG00000229808		proteasome (prosome, macropain) activator subunit 3 (PA28 gamma; Ki) pseudogene	-0.403035	0.84109	1.53132	0.217372	0.999995
ENSG00000102225	CDK16	cyclin dependent kinase 16 [Source:HGNC Symbol;Acc:HGNC:8749]	-0.124302	5.30272	1.53089	0.217436	0.999995
ENSG00000105649	RAB3A	RAB3A, member RAS oncogene family [Source:HGNC Symbol;Acc:HGNC:9777]	0.358377	0.822371	1.53068	0.217467	0.999995
ENSG00000167196	FBXO22	F-box protein 22 [Source:HGNC Symbol;Acc:HGNC:13593]	0.270808	3.77477	1.53041	0.217507	0.999995
ENSG00000266385		novel transcript	-0.563733	-0.131773	1.53038	0.217513	0.999995
ENSG00000058056	USP13	ubiquitin specific peptidase 13 [Source:HGNC Symbol;Acc:HGNC:12611]	0.243036	2.30863	1.52925	0.217682	0.999995
ENSG00000090989	EXOC1	exocyst complex component 1 [Source:HGNC Symbol;Acc:HGNC:30380]	0.186976	5.17852	1.52917	0.217694	0.999995
ENSG00000186446	ZNF501	zinc finger protein 501 [Source:HGNC Symbol;Acc:HGNC:23717]	0.470928	0.67489	1.52915	0.217697	0.999995
ENSG00000228863		novel transcript, antisense to CD48	0.418022	0.776554	1.52895	0.217726	0.999995
ENSG00000138663	COPS4	COP9 signalosome subunit 4 [Source:HGNC Symbol;Acc:HGNC:16702]	-0.201324	3.78138	1.52804	0.217863	0.999995
ENSG00000134222	PSRC1	proline and serine rich coiled-coil 1 [Source:HGNC Symbol;Acc:HGNC:24472]	-0.292357	2.68062	1.52779	0.2179	0.999995
ENSG00000158825	CDA	cytidine deaminase [Source:HGNC Symbol;Acc:HGNC:1712]	-0.39359	7.07882	1.52782	0.217923	0.999995
ENSG00000137409	MTCH1	mitochondrial carrier 1 [Source:HGNC Symbol;Acc:HGNC:17586]	-0.109908	7.38347	1.52756	0.217935	0.999995
ENSG00000079805	DNM2	dynamin 2 [Source:HGNC Symbol;Acc:HGNC:2974]	-0.15707	8.63514	1.52658	0.218082	0.999995
ENSG00000165506	DNAAF2	dynein axonemal assembly factor 2 [Source:HGNC Symbol;Acc:HGNC:20188]	0.294536	1.82368	1.52655	0.218087	0.999995
ENSG00000147133	TAF1	TATA-box binding protein associated factor 1 [Source:HGNC Symbol;Acc:HGNC:11535]	0.184749	5.07538	1.52567	0.218218	0.999995
ENSG00000228382	ITPKB-IT1	ITPKB intronic transcript 1 [Source:HGNC Symbol;Acc:HGNC:41349]	-0.412383	1.2888	1.52562	0.218227	0.999995
ENSG00000163617	CCDC191	coiled-coil domain containing 191 [Source:HGNC Symbol;Acc:HGNC:29272]	0.248793	3.0197	1.52529	0.218277	0.999995
ENSG00000151422	FER	FER tyrosine kinase [Source:HGNC Symbol;Acc:HGNC:3655]	0.284462	1.99125	1.5246	0.21838	0.999995
ENSG00000126214	KLC1	kinesin light chain 1 [Source:HGNC Symbol;Acc:HGNC:6387]	0.118968	6.16901	1.52458	0.218382	0.999995
ENSG00000134884	ARGLU1	arginine and glutamate rich 1 [Source:HGNC Symbol;Acc:HGNC:25482]	0.382472	6.82957	1.52393	0.218507	0.999995
ENSG00000165121		kinesin family member 27 (KIF27) pseudogene	0.399728	1.0001	1.52107	0.218911	0.999995
ENSG00000149476	TKFC	triokinase and FMN cyclase [Source:HGNC Symbol;Acc:HGNC:24552]	-0.206108	4.5555	1.52107	0.218911	0.999995
ENSG00000109684	CLNK	cytokine dependent hematopoietic cell linker [Source:HGNC Symbol;Acc:HGNC:17438]	-0.554203	-0.101809	1.52106	0.218914	0.999995
ENSG00000086848	ALG9	ALG9 alpha-1,2-mannosyltransferase [Source:HGNC Symbol;Acc:HGNC:15672]	0.291452	1.55295	1.52071	0.218966	0.999995
ENSG00000154001	PPP2R5E	protein phosphatase 2 regulatory subunit B'epsilon [Source:HGNC Symbol;Acc:HGNC:9313]	0.145463	4.6741	1.52043	0.219009	0.999995
ENSG00000162735	PEX19	peroxisomal biogenesis factor 19 [Source:HGNC Symbol;Acc:HGNC:9713]	-0.108011	4.72449	1.5202	0.219043	0.999995
ENSG00000116903	EXOC8	exocyst complex component 8 [Source:HGNC Symbol;Acc:HGNC:24659]	0.326521	4.50875	1.51951	0.219162	0.999995
ENSG00000106993	CDC37L1	cell division cycle 37 like 1 [Source:HGNC Symbol;Acc:HGNC:17179]	0.292079	2.97425	1.51858	0.219287	0.999995
ENSG00000184924	PTRHD1	peptidyl-tRNA hydrolase domain containing 1 [Source:HGNC Symbol;Acc:HGNC:33782]	0.297807	2.65575	1.51807	0.219365	0.999995
ENSG00000146909	NOM1	nucleolar protein with MIF4G domain 1 [Source:HGNC Symbol;Acc:HGNC:13244]	0.16293	4.19218	1.51758	0.219438	0.999995
ENSG00000100519	PSMC6	proteasome 26S subunit, ATPase 6 [Source:HGNC Symbol;Acc:HGNC:9553]	0.39319	4.03979	1.51754	0.219466	0.999995
ENSG00000270210		novel transcript	-0.418263	1.41296	1.51698	0.219529	0.999995
ENSG00000127603	MACF1	microtubule actin crosslinking factor 1 [Source:HGNC Symbol;Acc:HGNC:13664]	0.171855	7.28884	1.51592	0.21969	0.999995
ENSG00000140043	PTGR2	prostaglandin reductase 2 [Source:HGNC Symbol;Acc:HGNC:20149]	0.415055	0.833974	1.51587	0.219698	0.999995
ENSG00000124171	PARD6B	par-6 family cell polarity regulator beta [Source:HGNC Symbol;Acc:HGNC:16245]	0.466039	0.791853	1.51552	0.219751	0.999995
ENSG00000198176	TFDP1	transcription factor Dp-1 [Source:HGNC Symbol;Acc:HGNC:11749]	-0.175558	5.03758	1.51536	0.219775	0.999995
ENSG00000100744	GSKIP	GSK3B interacting protein [Source:HGNC Symbol;Acc:HGNC:20343]	0.377381	3.1837	1.51481	0.219865	0.999995
ENSG00000185946	RNPC3	RNA binding region (RNP1, RRM) containing 3 [Source:HGNC Symbol;Acc:HGNC:18666]	0.263967	4.42202	1.51349	0.22006	0.999995
ENSG00000082269	FAM135A	family with sequence similarity 135 member A [Source:HGNC Symbol;Acc:HGNC:21084]	0.368427	1.95543	1.51299	0.220135	0.999995
ENSG00000069869	NEDD4	NEDD4 E3 ubiquitin protein ligase [Source:HGNC Symbol;Acc:HGNC:7727]	0.445844	1.37048	1.51245	0.220216	0.999995
ENSG00000135686	KLHL36	kelch like family member 36 [Source:HGNC Symbol;Acc:HGNC:17844]	0.145366	6.16904	1.51226	0.220246	0.999995
ENSG00000153140	CETN3	centrin 3 [Source:HGNC Symbol;Acc:HGNC:1868]	0.582015	0.457297	1.51222	0.220251	0.999995
ENSG00000229320	KRT8P12	keratin 8 pseudogene 12 [Source:HGNC Symbol;Acc:HGNC:28057]	-0.254709	2.41449	1.51155	0.220353	0.999995
ENSG00000107669	ATE1	arginyltransferase 1 [Source:HGNC Symbol;Acc:HGNC:782]	0.238679	3.37665	1.5112	0.220406	0.999995
ENSG00000279598		novel transcript, antisense to titin	-0.755461	-0.786029	1.51036	0.220534	0.999995
ENSG00000139921	TMX1	thioredoxin related transmembrane protein 1 [Source:HGNC Symbol;Acc:HGNC:15487]	0.365995	4.32613	1.51008	0.220597	0.999995
ENSG00000122008	POLK	DNA polymerase kappa [Source:HGNC Symbol;Acc:HGNC:9183]	0.339765	3.46468	1.50962	0.220652	0.999995
ENSG00000100938	GMPR2	guanosine monophosphate reductase 2 [Source:HGNC Symbol;Acc:HGNC:4377]	-0.15444	6.18378	1.50873	0.220783	0.999995
ENSG00000283196		lymphocyte-specific protein 1 (LSP1) pseudogene	-1.95578	2.67889	1.50859	0.220855	0.999995
ENSG00000122482	ZNF644	zinc finger protein 644 [Source:HGNC Symbol;Acc:HGNC:29222]	0.357576	3.70778	1.50827	0.220863	0.999995
ENSG00000198399	ITSN2	intersectin 2 [Source:HGNC Symbol;Acc:HGNC:6184]	0.155499	6.93321	1.50777	0.22093	0.999995
ENSG00000214973	CHCHD3P3	coiled-coil-helix-coiled-coil-helix domain containing 3 pseudogene 3 [Source:HGNC Symbol;Acc:HGNC:44699]	-0.399172	0.42072	1.50725	0.221009	0.999995
ENSG00000134852	CLOCK	clock circadian regulator [Source:HGNC Symbol;Acc:HGNC:2082]	0.248357	3.51653	1.50329	0.221613	0.999995
ENSG00000100106	TRIOBP	TRIO and F-actin binding protein [Source:HGNC Symbol;Acc:HGNC:17009]	-0.235585	6.99758	1.50233	0.221761	0.999995
ENSG00000135164	DMTF1	cyclin D binding myb like transcription factor 1 [Source:HGNC Symbol;Acc:HGNC:14603]	0.239971	5.34726	1.50231	0.221766	0.999995
ENSG00000111271	ACAD10	acyl-CoA dehydrogenase family member 10 [Source:HGNC Symbol;Acc:HGNC:21597]	-0.109676	5.20847	1.50218	0.221784	0.999995
ENSG00000254837	LIPT2-AS1	LIPT2 antisense RNA 1 [Source:HGNC Symbol;Acc:HGNC:56172]	0.507011	0.111491	1.50208	0.2218	0.999995
ENSG00000124766	SOX4	SRY-box transcription factor 4 [Source:HGNC Symbol;Acc:HGNC:11200]	0.250356	3.45214	1.50195	0.22182	0.999995
ENSG00000147421	HMBOX1	homeobox containing 1 [Source:HGNC Symbol;Acc:HGNC:26137]	0.195925	4.35182	1.50192	0.221824	0.999995
ENSG00000105520	PLPPR2	phospholipid phosphatase related 2 [Source:HGNC Symbol;Acc:HGNC:29566]	-0.284211	7.20979	1.50179	0.22185	0.999995
ENSG00000171241	SHCBP1	SHC binding and spindle associated 1 [Source:HGNC Symbol;Acc:HGNC:29547]	-0.476148	0.783531	1.50152	0.221885	0.999995
ENSG00000089693	MLF2	myeloid leukemia factor 2 [Source:HGNC Symbol;Acc:HGNC:7126]	-0.22445	7.2789	1.50142	0.221901	0.999995
ENSG00000155966	AFF2	AF4/FMR2 family member 2 [Source:HGNC Symbol;Acc:HGNC:3776]	0.43868	0.617383	1.5009	0.22198	0.999995
ENSG00000188529	SRSF10	serine and arginine rich splicing factor 10 [Source:HGNC Symbol;Acc:HGNC:16713]	0.26019	5.66077	1.50071	0.222015	0.999995
ENSG00000165476	REEP3	receptor accessory protein 3 [Source:HGNC Symbol;Acc:HGNC:23711]	0.249413	3.71947	1.49932	0.222223	0.999995
ENSG00000187866	PABIR1	PP2A Aalpha (PPP2R1A) and B55A (PPP2R2A) interacting phosphatase regulator 1 [Source:HGNC Symbol;Acc:HGNC:23490]	0.112997	4.49345	1.49906	0.222263	0.999995
ENSG00000141030	COPS3	COP9 signalosome subunit 3 [Source:HGNC Symbol;Acc:HGNC:2239]	-0.12726	5.12959	1.49889	0.222288	0.999995
ENSG00000103534	TMC5	transmembrane channel like 5 [Source:HGNC Symbol;Acc:HGNC:22999]	0.731225	-0.680983	1.49872	0.222315	0.999995
ENSG00000261286	ATP2C2-AS1	ATP2C2 antisense RNA 1 [Source:HGNC Symbol;Acc:HGNC:53167]	0.56976	-0.237057	1.49811	0.222408	0.999995
ENSG00000078687	TNRC6C	trinucleotide repeat containing adaptor 6C [Source:HGNC Symbol;Acc:HGNC:29318]	0.171745	5.58043	1.4977	0.222472	0.999995
ENSG00000127995	CASD1	CAS1 domain containing 1 [Source:HGNC Symbol;Acc:HGNC:16014]	0.304248	3.40373	1.49744	0.222512	0.999995
ENSG00000083635	NUFIP1	nuclear FMR1 interacting protein 1 [Source:HGNC Symbol;Acc:HGNC:8057]	0.305424	1.53971	1.49635	0.222679	0.999995
ENSG00000137404	NRM	nurim [Source:HGNC Symbol;Acc:HGNC:8003]	-0.190793	4.25991	1.49577	0.222769	0.999995
ENSG00000253954	HMGN1P38	high mobility group nucleosome binding domain 1 pseudogene 38 [Source:HGNC Symbol;Acc:HGNC:39422]	0.404113	0.846784	1.49565	0.222788	0.999995
ENSG00000146223	RPL7L1	ribosomal protein L7 like 1 [Source:HGNC Symbol;Acc:HGNC:21370]	0.136635	5.56483	1.49504	0.222881	0.999995
ENSG00000247092	SNHG10	small nucleolar RNA host gene 10 [Source:HGNC Symbol;Acc:HGNC:27510]	0.287945	1.81613	1.49461	0.222948	0.999995
ENSG00000178234	GALNT11	polypeptide N-acetylgalactosaminyltransferase 11 [Source:HGNC Symbol;Acc:HGNC:19875]	0.152014	3.91545	1.49456	0.222955	0.999995
ENSG00000168944	CEP120	centrosomal protein 120 [Source:HGNC Symbol;Acc:HGNC:26690]	0.247209	4.12705	1.49445	0.222972	0.999995
ENSG00000106327	TFR2	transferrin receptor 2 [Source:HGNC Symbol;Acc:HGNC:11762]	-0.305673	2.22401	1.49417	0.223016	0.999995
ENSG00000215256	DHRS4-AS1	DHRS4 antisense RNA 1 [Source:HGNC Symbol;Acc:HGNC:23175]	0.192494	2.99181	1.49231	0.223303	0.999995
ENSG00000105497	ZNF175	zinc finger protein 175 [Source:HGNC Symbol;Acc:HGNC:12964]	0.227743	2.87975	1.49167	0.223401	0.999995
ENSG00000275183	LENG9	leukocyte receptor cluster member 9 [Source:HGNC Symbol;Acc:HGNC:16306]	-0.257207	2.14045	1.49123	0.223469	0.999995
ENSG00000172671	ZFAND4	zinc finger AN1-type containing 4 [Source:HGNC Symbol;Acc:HGNC:23504]	0.209271	2.68726	1.48897	0.22382	0.999995
ENSG00000054219	LY75	lymphocyte antigen 75 [Source:HGNC Symbol;Acc:HGNC:6729]	0.210538	4.28363	1.4886	0.223877	0.999995
ENSG00000255569	TRAV1-1	T cell receptor alpha variable 1-1 [Source:HGNC Symbol;Acc:HGNC:12101]	-0.661148	0.171073	1.48847	0.223898	0.999995
ENSG00000161202	DVL3	dishevelled segment polarity protein 3 [Source:HGNC Symbol;Acc:HGNC:3087]	-0.149901	5.95063	1.48837	0.223913	0.999995
ENSG00000267074		novel transcript, sense intronic SLFN12L	0.36413	2.89961	1.48839	0.223913	0.999995
ENSG00000163191	S100A11	S100 calcium binding protein A11 [Source:HGNC Symbol;Acc:HGNC:10488]	-0.315868	9.4379	1.48775	0.224011	0.999995
ENSG00000105221	AKT2	AKT serine/threonine kinase 2 [Source:HGNC Symbol;Acc:HGNC:392]	-0.114946	7.54368	1.48614	0.224258	0.999995
ENSG00000153147	SMARCA5	SWI/SNF related, matrix associated, actin dependent regulator of chromatin, subfamily a, member 5 [Source:HGNC Symbol;Acc:HGNC:11101]	0.169139	5.82273	1.48592	0.224292	0.999995
ENSG00000185986	SDHAP3	SDHA pseudogene 3 [Source:HGNC Symbol;Acc:HGNC:18781]	0.223839	3.57097	1.48575	0.22432	0.999995
ENSG00000164414	SLC35A1	solute carrier family 35 member A1 [Source:HGNC Symbol;Acc:HGNC:11021]	0.295866	2.64232	1.48567	0.224332	0.999995
ENSG00000226396		ribosomal protein S14 (RPS14) pseudogene	-0.281196	1.52326	1.48553	0.224354	0.999995
ENSG00000204120	GIGYF2	GRB10 interacting GYF protein 2 [Source:HGNC Symbol;Acc:HGNC:11960]	0.138348	5.75671	1.48482	0.224463	0.999995
ENSG00000204217	BMPR2	bone morphogenetic protein receptor type 2 [Source:HGNC Symbol;Acc:HGNC:1078]	0.221083	3.89571	1.48226	0.224862	0.999995
ENSG00000117676	RPS6KA1	ribosomal protein S6 kinase A1 [Source:HGNC Symbol;Acc:HGNC:10430]	-0.202359	8.72657	1.48185	0.224926	0.999995
ENSG00000204439	C6orf47	chromosome 6 open reading frame 47 [Source:HGNC Symbol;Acc:HGNC:19076]	-0.13235	5.51575	1.48179	0.224935	0.999995
ENSG00000167384	ZNF180	zinc finger protein 180 [Source:HGNC Symbol;Acc:HGNC:12970]	0.269774	2.6617	1.48131	0.22501	0.999995
ENSG00000073282	TP63	tumor protein p63 [Source:HGNC Symbol;Acc:HGNC:15979]	-0.845917	-0.928929	1.4812	0.225027	0.999995
ENSG00000092978	GPATCH2	G-patch domain containing 2 [Source:HGNC Symbol;Acc:HGNC:25499]	0.294909	2.34859	1.48022	0.22518	0.999995
ENSG00000115295	CLIP4	CAP-Gly domain containing linker protein family member 4 [Source:HGNC Symbol;Acc:HGNC:26108]	0.234313	4.11508	1.47972	0.225258	0.999995
ENSG00000219201		novel pseudogene	-0.342192	1.64083	1.47962	0.225274	0.999995
ENSG00000236456		density-regulated protein (DENR) pseudogene	0.44239	0.311385	1.47952	0.225289	0.999995
ENSG00000158711	ELK4	ETS transcription factor ELK4 [Source:HGNC Symbol;Acc:HGNC:3326]	0.254373	5.50599	1.47889	0.225392	0.999995
ENSG00000275902		novel transcript, antisense to HGS	0.541326	-0.341795	1.47884	0.225395	0.999995
ENSG00000047621	C12orf4	chromosome 12 open reading frame 4 [Source:HGNC Symbol;Acc:HGNC:1184]	0.245135	2.91641	1.47778	0.225562	0.999995
ENSG00000243650	RN7SL834P	RNA, 7SL, cytoplasmic 834, pseudogene [Source:HGNC Symbol;Acc:HGNC:46850]	-0.654027	-0.38714	1.47742	0.225618	0.999995
ENSG00000279267		TEC	0.424724	0.204594	1.47741	0.225619	0.999995
ENSG00000244625	MIATNB	MIAT neighbor [Source:HGNC Symbol;Acc:HGNC:50731]	0.238901	3.27046	1.47672	0.225728	0.999995
ENSG00000119977	TCTN3	tectonic family member 3 [Source:HGNC Symbol;Acc:HGNC:24519]	0.156986	4.16142	1.47656	0.225753	0.999995
ENSG00000232912	RERE-AS1	RERE antisense RNA 1 [Source:HGNC Symbol;Acc:HGNC:40501]	-0.296839	2.19852	1.47606	0.22583	0.999995
ENSG00000181744	DIPK2A	divergent protein kinase domain 2A [Source:HGNC Symbol;Acc:HGNC:28490]	0.26688	3.68362	1.47567	0.225892	0.999995
ENSG00000109184	DCUN1D4	defective in cullin neddylation 1 domain containing 4 [Source:HGNC Symbol;Acc:HGNC:28998]	0.323226	3.32471	1.47556	0.22591	0.999995
ENSG00000158636	EMSY	EMSY transcriptional repressor, BRCA2 interacting [Source:HGNC Symbol;Acc:HGNC:18071]	0.164313	4.23412	1.47551	0.225917	0.999995
ENSG00000106105	GARS1	glycyl-tRNA synthetase 1 [Source:HGNC Symbol;Acc:HGNC:4162]	-0.148399	5.33656	1.47537	0.22594	0.999995
ENSG00000124784	RIOK1	RIO kinase 1 [Source:HGNC Symbol;Acc:HGNC:18656]	-0.142529	4.04657	1.47515	0.225974	0.999995
ENSG00000251215	GOLGA5P1	golgin A5 pseudogene 1 [Source:HGNC Symbol;Acc:HGNC:43925]	-0.433881	0.982351	1.47473	0.22604	0.999995
ENSG00000164050	PLXNB1	plexin B1 [Source:HGNC Symbol;Acc:HGNC:9103]	0.359055	0.964237	1.47342	0.226245	0.999995
ENSG00000228110	ST13P19	ST13, Hsp70 interacting protein pseudogene 19 [Source:HGNC Symbol;Acc:HGNC:38862]	-0.93892	-0.951962	1.47316	0.226286	0.999995
ENSG00000185278	ZBTB37	zinc finger and BTB domain containing 37 [Source:HGNC Symbol;Acc:HGNC:28365]	0.321028	5.43281	1.47309	0.226316	0.999995
ENSG00000041880	PARP3	poly(ADP-ribose) polymerase family member 3 [Source:HGNC Symbol;Acc:HGNC:273]	-0.223021	2.99884	1.47236	0.226411	0.999995
ENSG00000259674	RPL7AP75	ribosomal protein L7a pseudogene 75 [Source:HGNC Symbol;Acc:HGNC:55898]	0.596839	-0.0846912	1.47213	0.226448	0.999995
ENSG00000148426	PROSER2	proline and serine rich 2 [Source:HGNC Symbol;Acc:HGNC:23728]	-0.447483	0.76815	1.47112	0.226605	0.999995
ENSG00000100949	RABGGTA	Rab geranylgeranyltransferase subunit alpha [Source:HGNC Symbol;Acc:HGNC:9795]	-0.172192	4.9056	1.46976	0.22682	0.999995
ENSG00000116786	PLEKHM2	pleckstrin homology and RUN domain containing M2 [Source:HGNC Symbol;Acc:HGNC:29131]	-0.159619	6.97701	1.46934	0.226886	0.999995
ENSG00000185019	UBOX5	U-box domain containing 5 [Source:HGNC Symbol;Acc:HGNC:17777]	-0.181933	4.54404	1.46891	0.226953	0.999995
ENSG00000081913	PHLPP1	PH domain and leucine rich repeat protein phosphatase 1 [Source:HGNC Symbol;Acc:HGNC:20610]	-0.325026	3.80824	1.4688	0.226978	0.999995
ENSG00000130717	UCK1	uridine-cytidine kinase 1 [Source:HGNC Symbol;Acc:HGNC:14859]	-0.132694	4.84274	1.46829	0.227052	0.999995
ENSG00000267416	HEATR6-DT	HEATR6 divergent transcript [Source:HGNC Symbol;Acc:HGNC:52929]	-0.633254	-0.543085	1.46775	0.227138	0.999995
ENSG00000183763	TRAIP	TRAF interacting protein [Source:HGNC Symbol;Acc:HGNC:30764]	0.334586	0.745981	1.46751	0.227175	0.999995
ENSG00000124795	DEK	DEK proto-oncogene [Source:HGNC Symbol;Acc:HGNC:2768]	0.259312	6.0559	1.46747	0.227188	0.999995
ENSG00000278727		novel transcript	0.650535	-0.689185	1.46731	0.227206	0.999995
ENSG00000111229	ARPC3	actin related protein 2/3 complex subunit 3 [Source:HGNC Symbol;Acc:HGNC:706]	-0.156323	7.76988	1.46602	0.227409	0.999995
ENSG00000188542	DUSP28	dual specificity phosphatase 28 [Source:HGNC Symbol;Acc:HGNC:33237]	-0.194719	2.78701	1.46551	0.22749	0.999995
ENSG00000279700		novel transcript	0.317252	1.03132	1.46518	0.227543	0.999995
ENSG00000139433	GLTP	glycolipid transfer protein [Source:HGNC Symbol;Acc:HGNC:24867]	-0.122438	5.32027	1.46466	0.227624	0.999995
ENSG00000258376	PAPLN-AS1	PAPLN antisense RNA 1 [Source:HGNC Symbol;Acc:HGNC:55451]	-0.449595	0.197809	1.46438	0.227669	0.999995
ENSG00000142208	AKT1	AKT serine/threonine kinase 1 [Source:HGNC Symbol;Acc:HGNC:391]	-0.153666	7.83154	1.46417	0.227703	0.999995
ENSG00000080493	SLC4A4	solute carrier family 4 member 4 [Source:HGNC Symbol;Acc:HGNC:11030]	0.566625	0.25704	1.46312	0.227869	0.999995
ENSG00000137841	PLCB2	phospholipase C beta 2 [Source:HGNC Symbol;Acc:HGNC:9055]	-0.183244	9.0072	1.46271	0.227934	0.999995
ENSG00000148848	ADAM12	ADAM metallopeptidase domain 12 [Source:HGNC Symbol;Acc:HGNC:190]	0.506845	1.46497	1.46207	0.228038	0.999995
ENSG00000091164	TXNL1	thioredoxin like 1 [Source:HGNC Symbol;Acc:HGNC:12436]	0.122823	4.75706	1.46185	0.22807	0.999995
ENSG00000231889	TRAF3IP2-AS1	TRAF3IP2 antisense RNA 1 [Source:HGNC Symbol;Acc:HGNC:40005]	0.286399	1.2365	1.46178	0.228081	0.999995
ENSG00000139517	LNX2	ligand of numb-protein X 2 [Source:HGNC Symbol;Acc:HGNC:20421]	0.271512	2.4517	1.46113	0.228184	0.999995
ENSG00000183808	RBM12B	RNA binding motif protein 12B [Source:HGNC Symbol;Acc:HGNC:32310]	0.300206	3.91505	1.46043	0.228299	0.999995
ENSG00000240809	CAP1P1	CAP1 pseudogene 1 [Source:HGNC Symbol;Acc:HGNC:31134]	-0.254005	3.1364	1.46021	0.228331	0.999995
ENSG00000272677	HNRNPD-DT	HNRNPD divergent transcript [Source:HGNC Symbol;Acc:HGNC:55205]	0.460797	-0.0098426	1.45899	0.228523	0.999995
ENSG00000144747	TMF1	TATA element modulatory factor 1 [Source:HGNC Symbol;Acc:HGNC:11870]	0.240758	5.17236	1.4589	0.22854	0.999995
ENSG00000222041	CYTOR	cytoskeleton regulator RNA [Source:HGNC Symbol;Acc:HGNC:28717]	-0.268834	3.09601	1.45767	0.228733	0.999995
ENSG00000102996	MMP15	matrix metallopeptidase 15 [Source:HGNC Symbol;Acc:HGNC:7161]	0.510078	-0.264954	1.45724	0.228802	0.999995
ENSG00000115825	PRKD3	protein kinase D3 [Source:HGNC Symbol;Acc:HGNC:9408]	0.222015	4.62448	1.45689	0.228858	0.999995
ENSG00000101152	DNAJC5	DnaJ heat shock protein family (Hsp40) member C5 [Source:HGNC Symbol;Acc:HGNC:16235]	-0.1744	7.77339	1.45644	0.228928	0.999995
ENSG00000164663	USP49	ubiquitin specific peptidase 49 [Source:HGNC Symbol;Acc:HGNC:20078]	-0.240604	3.5956	1.45585	0.229022	0.999995
ENSG00000107890	ANKRD26	ankyrin repeat domain containing 26 [Source:HGNC Symbol;Acc:HGNC:29186]	0.2784	3.6667	1.45579	0.229033	0.999995
ENSG00000162623	TYW3	tRNA-yW synthesizing protein 3 homolog [Source:HGNC Symbol;Acc:HGNC:24757]	0.252716	3.25146	1.45547	0.229084	0.999995
ENSG00000105058	FAM32A	family with sequence similarity 32 member A [Source:HGNC Symbol;Acc:HGNC:24563]	-0.115184	5.91584	1.45536	0.229102	0.999995
ENSG00000179101	H3P47	H3 histone pseudogene 47 [Source:HGNC Symbol;Acc:HGNC:54475]	-0.518482	-0.0557602	1.45534	0.229104	0.999995
ENSG00000271254			0.496393	0.447715	1.45531	0.229109	0.999995
ENSG00000156639	ZFAND3	zinc finger AN1-type containing 3 [Source:HGNC Symbol;Acc:HGNC:18019]	-0.196201	6.70894	1.45461	0.229221	0.999995
ENSG00000125319	HROB	homologous recombination factor with OB-fold [Source:HGNC Symbol;Acc:HGNC:28460]	0.583244	-0.496048	1.45394	0.229328	0.999995
ENSG00000235371		aconitase 2, mitochondrial (ACO2) pseudogene	-0.553741	-0.480321	1.45295	0.229486	0.999995
ENSG00000132356	PRKAA1	protein kinase AMP-activated catalytic subunit alpha 1 [Source:HGNC Symbol;Acc:HGNC:9376]	0.230038	5.32594	1.45295	0.229486	0.999995
ENSG00000121742	GJB6	gap junction protein beta 6 [Source:HGNC Symbol;Acc:HGNC:4288]	0.842564	-0.892272	1.4528	0.229509	0.999995
ENSG00000197696	NMB	neuromedin B [Source:HGNC Symbol;Acc:HGNC:7842]	0.344211	0.770526	1.45277	0.229514	0.999995
ENSG00000156671	SAMD8	sterile alpha motif domain containing 8 [Source:HGNC Symbol;Acc:HGNC:26320]	0.300317	4.7003	1.45284	0.229515	0.999995
ENSG00000118412	CASP8AP2	caspase 8 associated protein 2 [Source:HGNC Symbol;Acc:HGNC:1510]	0.290176	4.42739	1.45252	0.229562	0.999995
ENSG00000102890	ELMO3	engulfment and cell motility 3 [Source:HGNC Symbol;Acc:HGNC:17289]	-0.238393	2.88969	1.45236	0.229581	0.999995
ENSG00000130520	LSM4	LSM4 homolog, U6 small nuclear RNA and mRNA degradation associated [Source:HGNC Symbol;Acc:HGNC:17259]	0.163923	5.29948	1.45096	0.229804	0.999995
ENSG00000115896	PLCL1	phospholipase C like 1 (inactive) [Source:HGNC Symbol;Acc:HGNC:9063]	0.393107	2.02591	1.45088	0.229817	0.999995
ENSG00000248559		novel transcript	-0.667796	-0.54855	1.45051	0.229876	0.999995
ENSG00000137831	UACA	uveal autoantigen with coiled-coil domains and ankyrin repeats [Source:HGNC Symbol;Acc:HGNC:15947]	0.42809	0.675279	1.45005	0.229949	0.999995
ENSG00000166483	WEE1	WEE1 G2 checkpoint kinase [Source:HGNC Symbol;Acc:HGNC:12761]	0.252467	2.37113	1.44998	0.229961	0.999995
ENSG00000108599	AKAP10	A-kinase anchoring protein 10 [Source:HGNC Symbol;Acc:HGNC:368]	0.14787	5.44892	1.44997	0.229961	0.999995
ENSG00000281469		TEC	-0.496159	-0.200211	1.44963	0.230017	0.999995
ENSG00000117461	PIK3R3	phosphoinositide-3-kinase regulatory subunit 3 [Source:HGNC Symbol;Acc:HGNC:8981]	-0.34639	1.41069	1.44942	0.23005	0.999995
ENSG00000103510	KAT8	lysine acetyltransferase 8 [Source:HGNC Symbol;Acc:HGNC:17933]	-0.119232	6.36703	1.44807	0.230267	0.999995
ENSG00000142459	EVI5L	ecotropic viral integration site 5 like [Source:HGNC Symbol;Acc:HGNC:30464]	-0.185083	4.20127	1.44806	0.230268	0.999995
ENSG00000107560	RAB11FIP2	RAB11 family interacting protein 2 [Source:HGNC Symbol;Acc:HGNC:29152]	0.366133	3.23881	1.44775	0.230325	0.999995
ENSG00000149548	CCDC15	coiled-coil domain containing 15 [Source:HGNC Symbol;Acc:HGNC:25798]	-0.410875	0.786257	1.44574	0.23064	0.999995
ENSG00000131100	ATP6V1E1	ATPase H+ transporting V1 subunit E1 [Source:HGNC Symbol;Acc:HGNC:857]	-0.147192	6.40983	1.44516	0.230734	0.999995
ENSG00000254554	ADM-DT	ADM divergent transcript [Source:HGNC Symbol;Acc:HGNC:55516]	-0.764354	-0.611858	1.44496	0.230766	0.999995
ENSG00000177337	DLGAP1-AS1	DLGAP1 antisense RNA 1 [Source:HGNC Symbol;Acc:HGNC:31676]	-0.222802	2.70979	1.44273	0.231124	0.999995
ENSG00000108848	LUC7L3	LUC7 like 3 pre-mRNA splicing factor [Source:HGNC Symbol;Acc:HGNC:24309]	0.158522	7.71952	1.44242	0.231175	0.999995
ENSG00000165046	LETM2	leucine zipper and EF-hand containing transmembrane protein 2 [Source:HGNC Symbol;Acc:HGNC:14648]	-0.293829	2.99581	1.4423	0.231194	0.999995
ENSG00000267871	ZNF460-AS1	ZNF460 antisense RNA 1 [Source:HGNC Symbol;Acc:HGNC:53774]	-0.356819	1.04655	1.44163	0.231303	0.999995
ENSG00000269293	ZSCAN16-AS1	ZSCAN16 antisense RNA 1 [Source:HGNC Symbol;Acc:HGNC:48982]	-0.29755	1.74764	1.44107	0.231392	0.999995
ENSG00000156599	ZDHHC5	zinc finger DHHC-type palmitoyltransferase 5 [Source:HGNC Symbol;Acc:HGNC:18472]	-0.138335	6.60056	1.44105	0.231395	0.999995
ENSG00000174099	MSRB3	methionine sulfoxide reductase B3 [Source:HGNC Symbol;Acc:HGNC:27375]	-0.308109	1.8199	1.44065	0.231461	0.999995
ENSG00000183397	C19orf71	chromosome 19 open reading frame 71 [Source:HGNC Symbol;Acc:HGNC:34496]	-0.266539	2.72324	1.44063	0.231463	0.999995
ENSG00000197044	ZNF441	zinc finger protein 441 [Source:HGNC Symbol;Acc:HGNC:20875]	0.421758	2.23766	1.43968	0.23162	0.999995
ENSG00000258377		novel transcript	0.889011	-0.921558	1.43939	0.231664	0.999995
ENSG00000136866	ZFP37	ZFP37 zinc finger protein [Source:HGNC Symbol;Acc:HGNC:12863]	0.528431	0.213713	1.43929	0.23168	0.999995
ENSG00000273456		novel transcript	0.618225	-0.518634	1.43897	0.231732	0.999995
ENSG00000154640	BTG3	BTG anti-proliferation factor 3 [Source:HGNC Symbol;Acc:HGNC:1132]	0.335673	1.3493	1.43852	0.231804	0.999995
ENSG00000136111	TBC1D4	TBC1 domain family member 4 [Source:HGNC Symbol;Acc:HGNC:19165]	0.321049	5.31048	1.43835	0.231851	0.999995
ENSG00000173020	GRK2	G protein-coupled receptor kinase 2 [Source:HGNC Symbol;Acc:HGNC:289]	-0.153582	9.79803	1.43822	0.231853	0.999995
ENSG00000143322	ABL2	ABL proto-oncogene 2, non-receptor tyrosine kinase [Source:HGNC Symbol;Acc:HGNC:77]	0.16613	4.06829	1.43818	0.23186	0.999995
ENSG00000250492	INTS6P1	integrator complex subunit 6 pseudogene 1 [Source:HGNC Symbol;Acc:HGNC:43921]	-0.416477	0.494852	1.43815	0.231865	0.999995
ENSG00000188375	H3-5	H3.5 histone [Source:HGNC Symbol;Acc:HGNC:33164]	-0.294408	3.86565	1.43804	0.231885	0.999995
ENSG00000135317	SNX14	sorting nexin 14 [Source:HGNC Symbol;Acc:HGNC:14977]	0.218733	4.60655	1.43697	0.232054	0.999995
ENSG00000285410	GABPB1-IT1	GABPB1 intronic transcript [Source:HGNC Symbol;Acc:HGNC:25469]	0.181796	4.64032	1.43691	0.232065	0.999995
ENSG00000267698		novel transcript, antisense to CLIP3 and THAP8	0.538934	-0.570327	1.43596	0.232218	0.999995
ENSG00000266805		novel transcript, sense intronic to RALBP1	0.694393	-0.551297	1.43573	0.232256	0.999995
ENSG00000111912	NCOA7	nuclear receptor coactivator 7 [Source:HGNC Symbol;Acc:HGNC:21081]	0.187728	4.27502	1.43533	0.23232	0.999995
ENSG00000203896	LIME1	Lck interacting transmembrane adaptor 1 [Source:HGNC Symbol;Acc:HGNC:26016]	-0.229829	3.05399	1.4352	0.232341	0.999995
ENSG00000152484	USP12	ubiquitin specific peptidase 12 [Source:HGNC Symbol;Acc:HGNC:20485]	0.262063	3.91641	1.43445	0.232464	0.999995
ENSG00000166896	ATP23	ATP23 metallopeptidase and ATP synthase assembly factor homolog [Source:HGNC Symbol;Acc:HGNC:29452]	-0.357699	1.39327	1.43441	0.232469	0.999995
ENSG00000228495	LINC01013	long intergenic non-protein coding RNA 1013 [Source:HGNC Symbol;Acc:HGNC:48987]	1.05282	-1.28392	1.43416	0.23251	0.999995
ENSG00000254826		novel transcript	-0.656291	-0.610057	1.43398	0.23254	0.999995
ENSG00000115966	ATF2	activating transcription factor 2 [Source:HGNC Symbol;Acc:HGNC:784]	0.292549	4.31711	1.43204	0.232861	0.999995
ENSG00000136143	SUCLA2	succinate-CoA ligase ADP-forming subunit beta [Source:HGNC Symbol;Acc:HGNC:11448]	0.181224	3.59915	1.43187	0.232883	0.999995
ENSG00000006555	TTC22	tetratricopeptide repeat domain 22 [Source:HGNC Symbol;Acc:HGNC:26067]	-0.17586	4.03984	1.43171	0.232908	0.999995
ENSG00000071051	NCK2	NCK adaptor protein 2 [Source:HGNC Symbol;Acc:HGNC:7665]	-0.134628	5.85272	1.431	0.233024	0.999995
ENSG00000100897	DCAF11	DDB1 and CUL4 associated factor 11 [Source:HGNC Symbol;Acc:HGNC:20258]	-0.13765	6.70464	1.43053	0.2331	0.999995
ENSG00000146243	IRAK1BP1	interleukin 1 receptor associated kinase 1 binding protein 1 [Source:HGNC Symbol;Acc:HGNC:17368]	0.408025	1.01445	1.43013	0.233165	0.999995
ENSG00000067955	CBFB	core-binding factor subunit beta [Source:HGNC Symbol;Acc:HGNC:1539]	0.186979	5.27668	1.42964	0.233245	0.999995
ENSG00000279342		novel transcript, sense intronic to MSANTD2	0.626162	-0.233147	1.4293	0.233301	0.999995
ENSG00000143207	COP1	COP1 E3 ubiquitin ligase [Source:HGNC Symbol;Acc:HGNC:17440]	-0.187858	6.05956	1.42919	0.233318	0.999995
ENSG00000101473	ACOT8	acyl-CoA thioesterase 8 [Source:HGNC Symbol;Acc:HGNC:15919]	-0.125667	4.82706	1.42915	0.233324	0.999995
ENSG00000169021	UQCRFS1	ubiquinol-cytochrome c reductase, Rieske iron-sulfur polypeptide 1 [Source:HGNC Symbol;Acc:HGNC:12587]	0.128216	4.72439	1.42902	0.233346	0.999995
ENSG00000123329	ARHGAP9	Rho GTPase activating protein 9 [Source:HGNC Symbol;Acc:HGNC:14130]	-0.222879	9.40017	1.42858	0.233417	0.999995
ENSG00000066654	THUMPD1	THUMP domain containing 1 [Source:HGNC Symbol;Acc:HGNC:23807]	0.190892	5.00874	1.42779	0.233546	0.999995
ENSG00000198498	TMA16	translation machinery associated 16 homolog [Source:HGNC Symbol;Acc:HGNC:25638]	0.262155	2.4262	1.42662	0.233737	0.999995
ENSG00000134444	RELCH	RAB11 binding and LisH domain, coiled-coil and HEAT repeat containing [Source:HGNC Symbol;Acc:HGNC:29289]	0.26778	4.91568	1.42561	0.233909	0.999995
ENSG00000108557	RAI1	retinoic acid induced 1 [Source:HGNC Symbol;Acc:HGNC:9834]	0.186851	4.47721	1.42555	0.233913	0.999995
ENSG00000151882	CCL28	C-C motif chemokine ligand 28 [Source:HGNC Symbol;Acc:HGNC:17700]	0.271987	2.61955	1.42525	0.233961	0.999995
ENSG00000156136	DCK	deoxycytidine kinase [Source:HGNC Symbol;Acc:HGNC:2704]	0.248119	4.82082	1.42509	0.23399	0.999995
ENSG00000138018	SELENOI	selenoprotein I [Source:HGNC Symbol;Acc:HGNC:29361]	0.246842	3.21882	1.42489	0.23402	0.999995
ENSG00000230530	LIMD1-AS1	LIMD1 antisense RNA 1 [Source:HGNC Symbol;Acc:HGNC:44107]	0.450425	0.514061	1.42478	0.234038	0.999995
ENSG00000180769	WDFY3-AS2	WDFY3 antisense RNA 2 [Source:HGNC Symbol;Acc:HGNC:21603]	-0.596648	-0.249589	1.42478	0.234039	0.999995
ENSG00000229344	MTCO2P12	MT-CO2 pseudogene 12 [Source:HGNC Symbol;Acc:HGNC:52028]	-0.532356	-0.532923	1.42418	0.234137	0.999995
ENSG00000121578	B4GALT4	beta-1,4-galactosyltransferase 4 [Source:HGNC Symbol;Acc:HGNC:927]	0.218184	3.35963	1.42393	0.234178	0.999995
ENSG00000185359	HGS	hepatocyte growth factor-regulated tyrosine kinase substrate [Source:HGNC Symbol;Acc:HGNC:4897]	-0.16532	6.92646	1.42257	0.2344	0.999995
ENSG00000121039	RDH10	retinol dehydrogenase 10 [Source:HGNC Symbol;Acc:HGNC:19975]	-0.283635	1.5648	1.42231	0.234443	0.999995
ENSG00000065882	TBC1D1	TBC1 domain family member 1 [Source:HGNC Symbol;Acc:HGNC:11578]	-0.191087	6.72771	1.42198	0.234497	0.999995
ENSG00000204923	FBXO48	F-box protein 48 [Source:HGNC Symbol;Acc:HGNC:33857]	0.230611	2.40632	1.42178	0.23453	0.999995
ENSG00000153832	FBXO36	F-box protein 36 [Source:HGNC Symbol;Acc:HGNC:27020]	-0.615353	-0.735011	1.42137	0.234597	0.999995
ENSG00000100764	PSMC1	proteasome 26S subunit, ATPase 1 [Source:HGNC Symbol;Acc:HGNC:9547]	-0.136096	4.98431	1.42112	0.234638	0.999995
ENSG00000114491	UMPS	uridine monophosphate synthetase [Source:HGNC Symbol;Acc:HGNC:12563]	0.159347	3.90982	1.42065	0.234716	0.999995
ENSG00000138942	RNF185	ring finger protein 185 [Source:HGNC Symbol;Acc:HGNC:26783]	-0.149104	5.35853	1.4206	0.234724	0.999995
ENSG00000169762	TAPT1	transmembrane anterior posterior transformation 1 [Source:HGNC Symbol;Acc:HGNC:26887]	0.174576	4.36949	1.42004	0.234816	0.999995
ENSG00000211777	TRAV3	T cell receptor alpha variable 3 [Source:HGNC Symbol;Acc:HGNC:12128]	0.390625	1.43273	1.41992	0.234835	0.999995
ENSG00000121879	PIK3CA	phosphatidylinositol-4,5-bisphosphate 3-kinase catalytic subunit alpha [Source:HGNC Symbol;Acc:HGNC:8975]	0.219456	4.64872	1.41976	0.234861	0.999995
ENSG00000137054	POLR1E	RNA polymerase I subunit E [Source:HGNC Symbol;Acc:HGNC:17631]	0.19291	3.53011	1.41919	0.234954	0.999995
ENSG00000142634	EFHD2	EF-hand domain family member D2 [Source:HGNC Symbol;Acc:HGNC:28670]	-0.227151	9.58078	1.41893	0.234998	0.999995
ENSG00000213923	CSNK1E	casein kinase 1 epsilon [Source:HGNC Symbol;Acc:HGNC:2453]	0.158628	4.41605	1.41825	0.23511	0.999995
ENSG00000166987	MBD6	methyl-CpG binding domain protein 6 [Source:HGNC Symbol;Acc:HGNC:20445]	-0.215291	7.43514	1.41781	0.235181	0.999995
ENSG00000151135	TMEM263	transmembrane protein 263 [Source:HGNC Symbol;Acc:HGNC:28281]	0.320092	3.53874	1.41729	0.235272	0.999995
ENSG00000230155	CEP250-AS1	CEP250 antisense RNA 1 [Source:HGNC Symbol;Acc:HGNC:40143]	-0.221072	2.42363	1.41618	0.23545	0.999995
ENSG00000156853	ZNF689	zinc finger protein 689 [Source:HGNC Symbol;Acc:HGNC:25173]	-0.151891	3.91295	1.41606	0.23547	0.999995
ENSG00000167302	TEPSIN	TEPSIN adaptor related protein complex 4 accessory protein [Source:HGNC Symbol;Acc:HGNC:26458]	-0.146647	6.70634	1.41599	0.235481	0.999995
ENSG00000284946		novel protein	0.749955	-0.986207	1.41555	0.235554	0.999995
ENSG00000121741	ZMYM2	zinc finger MYM-type containing 2 [Source:HGNC Symbol;Acc:HGNC:12989]	0.234174	5.43461	1.41537	0.235586	0.999995
ENSG00000217275		ribosomal protein S10 (RPS10) pseudogene	0.70021	-0.434178	1.41474	0.235687	0.999995
ENSG00000221792	MIR1282	microRNA 1282 [Source:HGNC Symbol;Acc:HGNC:35360]	1.41765	-1.14694	1.41438	0.23576	0.999995
ENSG00000201581	RN7SKP78	RN7SK pseudogene 78 [Source:HGNC Symbol;Acc:HGNC:45802]	0.665338	-0.360749	1.41401	0.235807	0.999995
ENSG00000197312	DDI2	DNA damage inducible 1 homolog 2 [Source:HGNC Symbol;Acc:HGNC:24578]	0.141179	4.77581	1.41299	0.235977	0.999995
ENSG00000255423	EBLN2	endogenous Bornavirus like nucleoprotein 2 [Source:HGNC Symbol;Acc:HGNC:25493]	0.351554	1.35289	1.41218	0.23611	0.999995
ENSG00000118246	FASTKD2	FAST kinase domains 2 [Source:HGNC Symbol;Acc:HGNC:29160]	0.167868	4.397	1.41185	0.236165	0.999995
ENSG00000155657	TTN	titin [Source:HGNC Symbol;Acc:HGNC:12403]	0.327923	3.37892	1.41085	0.236333	0.999995
ENSG00000066322	ELOVL1	ELOVL fatty acid elongase 1 [Source:HGNC Symbol;Acc:HGNC:14418]	-0.133626	6.3067	1.4108	0.236339	0.999995
ENSG00000123815	COQ8B	coenzyme Q8B [Source:HGNC Symbol;Acc:HGNC:19041]	-0.142833	5.50628	1.41031	0.236419	0.999995
ENSG00000263753	LINC00667	long intergenic non-protein coding RNA 667 [Source:HGNC Symbol;Acc:HGNC:27906]	0.247621	4.38747	1.41022	0.236435	0.999995
ENSG00000198298	ZNF485	zinc finger protein 485 [Source:HGNC Symbol;Acc:HGNC:23440]	0.372071	1.21273	1.40778	0.23684	0.999995
ENSG00000162298	SYVN1	synoviolin 1 [Source:HGNC Symbol;Acc:HGNC:20738]	-0.149206	5.54147	1.40652	0.237048	0.999995
ENSG00000113583	C5orf15	chromosome 5 open reading frame 15 [Source:HGNC Symbol;Acc:HGNC:20656]	0.201904	4.47594	1.40618	0.237104	0.999995
ENSG00000173409	ARV1	ARV1 homolog, fatty acid homeostasis modulator [Source:HGNC Symbol;Acc:HGNC:29561]	0.265124	2.31066	1.40591	0.23715	0.999995
ENSG00000145779	TNFAIP8	TNF alpha induced protein 8 [Source:HGNC Symbol;Acc:HGNC:17260]	0.185125	6.2343	1.40582	0.237165	0.999995
ENSG00000119608	PROX2	prospero homeobox 2 [Source:HGNC Symbol;Acc:HGNC:26715]	0.751686	-0.954408	1.40546	0.237224	0.999995
ENSG00000246731		uncharacterized protein MGC16275 [Source:NCBI gene (formerly Entrezgene);Acc:85001]	0.255718	1.91182	1.4052	0.237267	0.999995
ENSG00000174109	C16orf91	chromosome 16 open reading frame 91 [Source:HGNC Symbol;Acc:HGNC:27558]	0.279259	2.22318	1.40518	0.237272	0.999995
ENSG00000115866	DARS1	aspartyl-tRNA synthetase 1 [Source:HGNC Symbol;Acc:HGNC:2678]	0.166672	5.01192	1.40508	0.237288	0.999995
ENSG00000138964	PARVG	parvin gamma [Source:HGNC Symbol;Acc:HGNC:14654]	-0.121093	8.35065	1.40498	0.237304	0.999995
ENSG00000285796		novel transcript	-0.189559	2.87977	1.4048	0.237333	0.999995
ENSG00000269825		novel zinc finger protein	0.521576	0.536128	1.4043	0.237417	0.999995
ENSG00000224373	IGHV4-59	immunoglobulin heavy variable 4-59 [Source:HGNC Symbol;Acc:HGNC:5654]	0.679978	-0.160523	1.40259	0.237703	0.999995
ENSG00000182919	C11orf54	chromosome 11 open reading frame 54 [Source:HGNC Symbol;Acc:HGNC:30204]	0.238446	3.76664	1.40025	0.238093	0.999995
ENSG00000126698	DNAJC8	DnaJ heat shock protein family (Hsp40) member C8 [Source:HGNC Symbol;Acc:HGNC:15470]	0.126516	5.71586	1.40018	0.238104	0.999995
ENSG00000104142	VPS18	VPS18 core subunit of CORVET and HOPS complexes [Source:HGNC Symbol;Acc:HGNC:15972]	-0.220005	5.73321	1.3991	0.238285	0.999995
ENSG00000006453	BAIAP2L1	BAR/IMD domain containing adaptor protein 2 like 1 [Source:HGNC Symbol;Acc:HGNC:21649]	-0.532473	-0.379632	1.39861	0.238366	0.999995
ENSG00000138380	CARF	calcium responsive transcription factor [Source:HGNC Symbol;Acc:HGNC:14435]	0.341252	2.7522	1.39793	0.23848	0.999995
ENSG00000145428	RNF175	ring finger protein 175 [Source:HGNC Symbol;Acc:HGNC:27735]	0.649155	0.199319	1.39682	0.238666	0.999995
ENSG00000196968	FUT11	fucosyltransferase 11 [Source:HGNC Symbol;Acc:HGNC:19233]	0.177985	4.57954	1.39651	0.238718	0.999995
ENSG00000183597	TANGO2	transport and golgi organization 2 homolog [Source:HGNC Symbol;Acc:HGNC:25439]	-0.139786	6.76573	1.39611	0.238784	0.999995
ENSG00000181007	ZFP82	ZFP82 zinc finger protein [Source:HGNC Symbol;Acc:HGNC:28682]	0.249473	2.39483	1.39555	0.23888	0.999995
ENSG00000106089	STX1A	syntaxin 1A [Source:HGNC Symbol;Acc:HGNC:11433]	-0.276022	1.70083	1.39547	0.238893	0.999995
ENSG00000001631	KRIT1	KRIT1 ankyrin repeat containing [Source:HGNC Symbol;Acc:HGNC:1573]	0.241646	2.43938	1.39498	0.238974	0.999995
ENSG00000068308	OTUD5	OTU deubiquitinase 5 [Source:HGNC Symbol;Acc:HGNC:25402]	-0.160285	6.87363	1.39475	0.239014	0.999995
ENSG00000160214	RRP1	ribosomal RNA processing 1 [Source:HGNC Symbol;Acc:HGNC:18785]	-0.174413	4.12174	1.39451	0.239053	0.999995
ENSG00000126062	TMEM115	transmembrane protein 115 [Source:HGNC Symbol;Acc:HGNC:30055]	-0.164537	5.30405	1.39449	0.239058	0.999995
ENSG00000247157	LINC01252	long intergenic non-protein coding RNA 1252 [Source:HGNC Symbol;Acc:HGNC:27888]	-0.620008	-0.0550397	1.39421	0.239103	0.999995
ENSG00000114738	MAPKAPK3	MAPK activated protein kinase 3 [Source:HGNC Symbol;Acc:HGNC:6888]	-0.163231	7.4665	1.39235	0.239417	0.999995
ENSG00000280381		novel transcript	0.609989	0.150313	1.3923	0.239426	0.999995
ENSG00000234176	HSPA8P1	heat shock protein family A (Hsp70) member 8 pseudogene 1 [Source:HGNC Symbol;Acc:HGNC:5245]	0.856689	-0.665105	1.39056	0.239718	0.999995
ENSG00000272693	LINC03006	long intergenic non-protein coding RNA 3006 [Source:HGNC Symbol;Acc:HGNC:56131]	0.602479	-0.414517	1.38988	0.239832	0.999995
ENSG00000230295	GTF2IP23	general transcription factor IIi pseudogene 23 [Source:HGNC Symbol;Acc:HGNC:51735]	-0.769823	-0.872045	1.38937	0.239918	0.999995
ENSG00000282164	PEG13	paternally expressed 13 [Source:HGNC Symbol;Acc:HGNC:19969]	0.259252	1.91408	1.3885	0.240065	0.999995
ENSG00000131876	SNRPA1	small nuclear ribonucleoprotein polypeptide A' [Source:HGNC Symbol;Acc:HGNC:11152]	0.158315	4.32945	1.38747	0.240238	0.999995
ENSG00000162913	OBSCN-AS1	OBSCN antisense RNA 1 [Source:HGNC Symbol;Acc:HGNC:32047]	-0.422483	0.562221	1.38653	0.240398	0.999995
ENSG00000100908	EMC9	ER membrane protein complex subunit 9 [Source:HGNC Symbol;Acc:HGNC:20273]	-0.261765	2.17852	1.38587	0.240509	0.999995
ENSG00000132196	HSD17B7	hydroxysteroid 17-beta dehydrogenase 7 [Source:HGNC Symbol;Acc:HGNC:5215]	0.193742	2.87492	1.38555	0.240563	0.999995
ENSG00000105397	TYK2	tyrosine kinase 2 [Source:HGNC Symbol;Acc:HGNC:12440]	-0.159924	8.53534	1.38492	0.24067	0.999995
ENSG00000197498	RPF2	ribosome production factor 2 homolog [Source:HGNC Symbol;Acc:HGNC:20870]	0.2182	2.59063	1.38434	0.240767	0.999995
ENSG00000116133	DHCR24	24-dehydrocholesterol reductase [Source:HGNC Symbol;Acc:HGNC:2859]	-0.337619	2.70594	1.38316	0.240968	0.999995
ENSG00000164073	MFSD8	major facilitator superfamily domain containing 8 [Source:HGNC Symbol;Acc:HGNC:28486]	0.217133	4.11993	1.38309	0.24098	0.999995
ENSG00000136715	SAP130	Sin3A associated protein 130 [Source:HGNC Symbol;Acc:HGNC:29813]	-0.183146	4.86146	1.38304	0.240988	0.999995
ENSG00000213762	ZNF134	zinc finger protein 134 [Source:HGNC Symbol;Acc:HGNC:12918]	0.130279	4.255	1.38291	0.24101	0.999995
ENSG00000104154	SLC30A4	solute carrier family 30 member 4 [Source:HGNC Symbol;Acc:HGNC:11015]	0.335813	1.88692	1.38284	0.241022	0.999995
ENSG00000176928	GCNT4	glucosaminyl (N-acetyl) transferase 4 [Source:HGNC Symbol;Acc:HGNC:17973]	0.415342	2.82918	1.38206	0.241165	0.999995
ENSG00000275759		novel transcript	0.482228	0.112979	1.38167	0.24122	0.999995
ENSG00000072364	AFF4	AF4/FMR2 family member 4 [Source:HGNC Symbol;Acc:HGNC:17869]	0.175418	5.32545	1.38151	0.241248	0.999995
ENSG00000163902	RPN1	ribophorin I [Source:HGNC Symbol;Acc:HGNC:10381]	-0.142201	7.64777	1.38143	0.241261	0.999995
ENSG00000224078	SNHG14	small nucleolar RNA host gene 14 [Source:HGNC Symbol;Acc:HGNC:37462]	0.283189	4.28828	1.38146	0.241263	0.999995
ENSG00000090432	MUL1	mitochondrial E3 ubiquitin protein ligase 1 [Source:HGNC Symbol;Acc:HGNC:25762]	-0.161589	5.11683	1.38129	0.241284	0.999995
ENSG00000267731		novel transcript	0.602903	1.11988	1.3811	0.241325	0.999995
ENSG00000236829		ribosomal protein L23a (RPL23A) pseudogene	0.313316	1.66866	1.38023	0.241466	0.999995
ENSG00000122674	CCZ1	CCZ1 homolog, vacuolar protein trafficking and biogenesis associated [Source:HGNC Symbol;Acc:HGNC:21691]	0.279991	2.94167	1.37869	0.241727	0.999995
ENSG00000110442	COMMD9	COMM domain containing 9 [Source:HGNC Symbol;Acc:HGNC:25014]	-0.132304	4.98559	1.37856	0.24175	0.999995
ENSG00000172922	RNASEH2C	ribonuclease H2 subunit C [Source:HGNC Symbol;Acc:HGNC:24116]	0.15517	5.50025	1.37797	0.241849	0.999995
ENSG00000224155		protein phosphatase 2, regulatory subunit B', epsilon isoform (PPP2R5E) pseudogene	0.637865	-0.829634	1.37776	0.241885	0.999995
ENSG00000167996	FTH1	ferritin heavy chain 1 [Source:HGNC Symbol;Acc:HGNC:3976]	-0.225557	10.4478	1.37766	0.241902	0.999995
ENSG00000248092	NNT-AS1	NNT antisense RNA 1 [Source:HGNC Symbol;Acc:HGNC:49005]	0.294748	2.66055	1.37755	0.241921	0.999995
ENSG00000124074	ENKD1	enkurin domain containing 1 [Source:HGNC Symbol;Acc:HGNC:25246]	-0.215013	3.19348	1.37664	0.242076	0.999995
ENSG00000104432	IL7	interleukin 7 [Source:HGNC Symbol;Acc:HGNC:6023]	0.678594	-0.458304	1.37572	0.242233	0.999995
ENSG00000271851		novel transcript, sense intronic to STX8	0.414528	0.472009	1.3757	0.242235	0.999995
ENSG00000163006	CCDC138	coiled-coil domain containing 138 [Source:HGNC Symbol;Acc:HGNC:26531]	0.355053	0.891058	1.37549	0.242272	0.999995
ENSG00000254402	LRRC24	leucine rich repeat containing 24 [Source:HGNC Symbol;Acc:HGNC:28947]	-0.37242	1.00625	1.37531	0.242303	0.999995
ENSG00000135094	SDS	serine dehydratase [Source:HGNC Symbol;Acc:HGNC:10691]	0.74444	-0.826293	1.37516	0.242328	0.999995
ENSG00000213654	GPSM3	G protein signaling modulator 3 [Source:HGNC Symbol;Acc:HGNC:13945]	-0.210654	8.97217	1.3741	0.242509	0.999995
ENSG00000259456	ADNP-AS1	ADNP antisense RNA 1 [Source:HGNC Symbol;Acc:HGNC:51227]	-0.56069	-0.614012	1.37404	0.242519	0.999995
ENSG00000174151	CYB561D1	cytochrome b561 family member D1 [Source:HGNC Symbol;Acc:HGNC:26804]	-0.0998691	6.32411	1.37402	0.242523	0.999995
ENSG00000141480	ARRB2	arrestin beta 2 [Source:HGNC Symbol;Acc:HGNC:712]	-0.217761	9.17957	1.37381	0.242559	0.999995
ENSG00000158428	CATIP	ciliogenesis associated TTC17 interacting protein [Source:HGNC Symbol;Acc:HGNC:25062]	-0.659661	-0.472463	1.37334	0.24264	0.999995
ENSG00000146109	ABT1	activator of basal transcription 1 [Source:HGNC Symbol;Acc:HGNC:17369]	-0.109972	5.46242	1.37181	0.242901	0.999995
ENSG00000135040	NAA35	N-alpha-acetyltransferase 35, NatC auxiliary subunit [Source:HGNC Symbol;Acc:HGNC:24340]	0.180329	3.10427	1.37132	0.242985	0.999995
ENSG00000127980	PEX1	peroxisomal biogenesis factor 1 [Source:HGNC Symbol;Acc:HGNC:8850]	0.185029	3.75061	1.37033	0.243154	0.999995
ENSG00000214027	ARPC3P5	actin related protein 2/3 complex subunit 3 pseudogene 5 [Source:HGNC Symbol;Acc:HGNC:39435]	-0.360623	0.705662	1.36971	0.24326	0.999995
ENSG00000101452	DHX35	DEAH-box helicase 35 [Source:HGNC Symbol;Acc:HGNC:15861]	0.14832	3.52957	1.36932	0.243328	0.999995
ENSG00000109654	TRIM2	tripartite motif containing 2 [Source:HGNC Symbol;Acc:HGNC:15974]	0.497616	0.630965	1.36927	0.243336	0.999995
ENSG00000030110	BAK1	BCL2 antagonist/killer 1 [Source:HGNC Symbol;Acc:HGNC:949]	-0.212239	5.11321	1.36908	0.243368	0.999995
ENSG00000156017	CARNMT1	carnosine N-methyltransferase 1 [Source:HGNC Symbol;Acc:HGNC:23435]	0.339117	2.67641	1.3679	0.243571	0.999995
ENSG00000177963	RIC8A	RIC8 guanine nucleotide exchange factor A [Source:HGNC Symbol;Acc:HGNC:29550]	-0.129308	6.58061	1.3668	0.24376	0.999995
ENSG00000164080	RAD54L2	RAD54 like 2 [Source:HGNC Symbol;Acc:HGNC:29123]	0.120214	4.93227	1.36679	0.243762	0.999995
ENSG00000225213		novel transcript, sense intronic to RSU1	-0.622079	-0.6165	1.3665	0.243813	0.999995
ENSG00000139537	CCDC65	coiled-coil domain containing 65 [Source:HGNC Symbol;Acc:HGNC:29937]	0.361795	1.57415	1.36528	0.244022	0.999995
ENSG00000185883	ATP6V0C	ATPase H+ transporting V0 subunit c [Source:HGNC Symbol;Acc:HGNC:855]	-0.360675	0.959545	1.36498	0.244073	0.999995
ENSG00000185760	KCNQ5	potassium voltage-gated channel subfamily Q member 5 [Source:HGNC Symbol;Acc:HGNC:6299]	0.418427	1.08236	1.36473	0.244116	0.999995
ENSG00000156802	ATAD2	ATPase family AAA domain containing 2 [Source:HGNC Symbol;Acc:HGNC:30123]	0.250483	2.92027	1.36452	0.244153	0.999995
ENSG00000164442	CITED2	Cbp/p300 interacting transactivator with Glu/Asp rich carboxy-terminal domain 2 [Source:HGNC Symbol;Acc:HGNC:1987]	-0.151579	5.42544	1.36446	0.244162	0.999995
ENSG00000105617	LENG1	leukocyte receptor cluster member 1 [Source:HGNC Symbol;Acc:HGNC:15502]	-0.163082	3.78373	1.36444	0.244166	0.999995
ENSG00000069667	RORA	RAR related orphan receptor A [Source:HGNC Symbol;Acc:HGNC:10258]	0.317839	5.48636	1.36445	0.244185	0.999995
ENSG00000251578	TRBV21-1	T cell receptor beta variable 21-1 (pseudogene) [Source:HGNC Symbol;Acc:HGNC:12198]	-0.650198	-0.639981	1.36433	0.244185	0.999995
ENSG00000115806	GORASP2	golgi reassembly stacking protein 2 [Source:HGNC Symbol;Acc:HGNC:17500]	-0.1321	5.50205	1.36385	0.244268	0.999995
ENSG00000132518	GUCY2D	guanylate cyclase 2D, retinal [Source:HGNC Symbol;Acc:HGNC:4689]	-0.628805	-0.636152	1.36362	0.244308	0.999995
ENSG00000230724	LINC01001	long intergenic non-protein coding RNA 1001 [Source:HGNC Symbol;Acc:HGNC:38540]	-0.74191	0.154061	1.36336	0.244354	0.999995
ENSG00000203867	RBM20	RNA binding motif protein 20 [Source:HGNC Symbol;Acc:HGNC:27424]	0.672806	-0.791258	1.36315	0.244389	0.999995
ENSG00000261359	PYCARD-AS1	PYCARD antisense RNA 1 [Source:HGNC Symbol;Acc:HGNC:45036]	-0.34027	0.902619	1.36281	0.244447	0.999995
ENSG00000257135	ODC1-DT	ODC1 divergent transcript [Source:HGNC Symbol;Acc:HGNC:54070]	0.33213	0.712952	1.36265	0.244475	0.999995
ENSG00000065883	CDK13	cyclin dependent kinase 13 [Source:HGNC Symbol;Acc:HGNC:1733]	0.0938856	6.10469	1.36178	0.244625	0.999995
ENSG00000087470	DNM1L	dynamin 1 like [Source:HGNC Symbol;Acc:HGNC:2973]	0.183301	4.69826	1.361	0.24476	0.999995
ENSG00000175354	PTPN2	protein tyrosine phosphatase non-receptor type 2 [Source:HGNC Symbol;Acc:HGNC:9650]	0.203349	5.00286	1.36087	0.244782	0.999995
ENSG00000262823		novel transcript, antisense to SPNS3	-0.29304	1.51638	1.3607	0.244812	0.999995
ENSG00000049883	PTCD2	pentatricopeptide repeat domain 2 [Source:HGNC Symbol;Acc:HGNC:25734]	0.248517	2.94976	1.36033	0.244876	0.999995
ENSG00000086619	ERO1B	endoplasmic reticulum oxidoreductase 1 beta [Source:HGNC Symbol;Acc:HGNC:14355]	0.308482	3.28882	1.35977	0.244973	0.999995
ENSG00000153201	RANBP2	RAN binding protein 2 [Source:HGNC Symbol;Acc:HGNC:9848]	0.155276	5.60531	1.35962	0.244999	0.999995
ENSG00000186130	ZBTB6	zinc finger and BTB domain containing 6 [Source:HGNC Symbol;Acc:HGNC:16764]	0.278903	3.56048	1.35935	0.245046	0.999995
ENSG00000204954	C12orf73	chromosome 12 open reading frame 73 [Source:HGNC Symbol;Acc:HGNC:34450]	0.339291	1.37642	1.35851	0.245191	0.999995
ENSG00000185697	MYBL1	MYB proto-oncogene like 1 [Source:HGNC Symbol;Acc:HGNC:7547]	0.380127	4.1395	1.35828	0.245253	0.999995
ENSG00000196247	ZNF107	zinc finger protein 107 [Source:HGNC Symbol;Acc:HGNC:12887]	0.468196	3.45748	1.35762	0.24537	0.999995
ENSG00000238578	SNORD4A	small nucleolar RNA, C/D box 4A [Source:HGNC Symbol;Acc:HGNC:10097]	0.559675	-0.165513	1.3568	0.245486	0.999995
ENSG00000109047	RCVRN	recoverin [Source:HGNC Symbol;Acc:HGNC:9937]	-0.832094	-0.964346	1.35671	0.245502	0.999995
ENSG00000271821		novel transcript	1.26796	-1.21847	1.35653	0.24554	0.999995
ENSG00000089639	GMIP	GEM interacting protein [Source:HGNC Symbol;Acc:HGNC:24852]	-0.202817	8.55911	1.3558	0.24566	0.999995
ENSG00000143970	ASXL2	ASXL transcriptional regulator 2 [Source:HGNC Symbol;Acc:HGNC:23805]	0.182537	5.09325	1.3556	0.245695	0.999995
ENSG00000169019	COMMD8	COMM domain containing 8 [Source:HGNC Symbol;Acc:HGNC:26036]	0.566343	2.23092	1.35534	0.245761	0.999995
ENSG00000085644	ZNF213	zinc finger protein 213 [Source:HGNC Symbol;Acc:HGNC:13005]	-0.214615	4.86797	1.35457	0.245873	0.999995
ENSG00000070367	EXOC5	exocyst complex component 5 [Source:HGNC Symbol;Acc:HGNC:10696]	0.265112	4.43105	1.35418	0.245945	0.999995
ENSG00000110852	CLEC2B	C-type lectin domain family 2 member B [Source:HGNC Symbol;Acc:HGNC:2053]	0.307336	3.76334	1.35413	0.245954	0.999995
ENSG00000109917	ZPR1	ZPR1 zinc finger [Source:HGNC Symbol;Acc:HGNC:13051]	-0.111134	4.6021	1.35351	0.246057	0.999995
ENSG00000212694	LINC01089	long intergenic non-protein coding RNA 1089 [Source:HGNC Symbol;Acc:HGNC:27886]	-0.204565	5.61914	1.3522	0.246285	0.999995
ENSG00000273424		novel transcript	0.38855	0.43754	1.35184	0.246349	0.999995
ENSG00000121940	CLCC1	chloride channel CLIC like 1 [Source:HGNC Symbol;Acc:HGNC:29675]	0.16894	3.85516	1.35139	0.246427	0.999995
ENSG00000166343	MSS51	MSS51 mitochondrial translational activator [Source:HGNC Symbol;Acc:HGNC:21000]	0.199682	2.37502	1.35112	0.246473	0.999995
ENSG00000150347	ARID5B	AT-rich interaction domain 5B [Source:HGNC Symbol;Acc:HGNC:17362]	0.222027	4.27507	1.35096	0.246501	0.999995
ENSG00000167232	ZNF91	zinc finger protein 91 [Source:HGNC Symbol;Acc:HGNC:13166]	0.300767	3.81407	1.35091	0.246515	0.999995
ENSG00000029363	BCLAF1	BCL2 associated transcription factor 1 [Source:HGNC Symbol;Acc:HGNC:16863]	0.157096	6.43471	1.35061	0.246562	0.999995
ENSG00000140479	PCSK6	proprotein convertase subtilisin/kexin type 6 [Source:HGNC Symbol;Acc:HGNC:8569]	-0.581115	2.05038	1.34993	0.246702	0.999995
ENSG00000174607	UGT8	UDP glycosyltransferase 8 [Source:HGNC Symbol;Acc:HGNC:12555]	0.608461	-0.227475	1.34976	0.246712	0.999995
ENSG00000166398	GARRE1	granule associated Rac and RHOG effector 1 [Source:HGNC Symbol;Acc:HGNC:29016]	0.158325	4.87085	1.34737	0.247128	0.999995
ENSG00000166347	CYB5A	cytochrome b5 type A [Source:HGNC Symbol;Acc:HGNC:2570]	0.224423	3.2365	1.347	0.247193	0.999995
ENSG00000139914	FITM1	fat storage inducing transmembrane protein 1 [Source:HGNC Symbol;Acc:HGNC:33714]	-0.342376	1.0124	1.34616	0.247341	0.999995
ENSG00000250254	PTTG2	pituitary tumor-transforming 2 [Source:HGNC Symbol;Acc:HGNC:9691]	-0.657435	-0.727102	1.3454	0.247473	0.999995
ENSG00000139112	GABARAPL1	GABA type A receptor associated protein like 1 [Source:HGNC Symbol;Acc:HGNC:4068]	-0.223571	5.85171	1.34437	0.247655	0.999995
ENSG00000127564	PKMYT1	protein kinase, membrane associated tyrosine/threonine 1 [Source:HGNC Symbol;Acc:HGNC:29650]	-0.509842	0.733299	1.34417	0.247689	0.999995
ENSG00000184100	BRD7P2	bromodomain containing 7 pseudogene 2 [Source:HGNC Symbol;Acc:HGNC:33541]	0.225951	1.98958	1.34414	0.247693	0.999995
ENSG00000155592	ZKSCAN2	zinc finger with KRAB and SCAN domains 2 [Source:HGNC Symbol;Acc:HGNC:25677]	0.275371	1.6571	1.34401	0.247716	0.999995
ENSG00000215414	PSMA6P1	proteasome subunit alpha 6 pseudogene 1 [Source:HGNC Symbol;Acc:HGNC:17460]	0.458132	1.23313	1.344	0.247718	0.999995
ENSG00000281376	ABALON	apoptotic BCL2L1-antisense long non-coding RNA [Source:HGNC Symbol;Acc:HGNC:49667]	1.23434	-0.898025	1.34365	0.247789	0.999995
ENSG00000048405	ZNF800	zinc finger protein 800 [Source:HGNC Symbol;Acc:HGNC:27267]	0.181824	4.33625	1.34309	0.247878	0.999995
ENSG00000156504	PABIR2	PABIR family member 2 [Source:HGNC Symbol;Acc:HGNC:30490]	0.197574	4.69795	1.34287	0.247916	0.999995
ENSG00000261114		novel transcript, sense intronic to HERPUD1	-0.63756	-0.741421	1.34267	0.247952	0.999995
ENSG00000248445	SEMA6A-AS1	SEMA6A antisense RNA 1 [Source:HGNC Symbol;Acc:HGNC:51110]	-0.397597	0.822889	1.34238	0.248002	0.999995
ENSG00000139722	VPS37B	VPS37B subunit of ESCRT-I [Source:HGNC Symbol;Acc:HGNC:25754]	-0.185024	6.48534	1.34173	0.248117	0.999995
ENSG00000198162	MAN1A2	mannosidase alpha class 1A member 2 [Source:HGNC Symbol;Acc:HGNC:6822]	0.244934	4.95767	1.34168	0.248129	0.999995
ENSG00000235750	KIAA0040	KIAA0040 [Source:HGNC Symbol;Acc:HGNC:28950]	-0.170791	7.14744	1.34137	0.24818	0.999995
ENSG00000274902		novel transcript	-0.557294	0.198077	1.34049	0.248335	0.999995
[truncated: 14,789 more rows]

## Sheet: 2
ensembl_gene_id	hgnc_symbol	description	logFC	logCPM	F	PValue	fdr
ENSG00000275882	IKBKGP1	inhibitor of nuclear factor kappa B kinase subunit gamma pseudogene 1 [Source:HGNC Symbol;Acc:HGNC:24455]	-4.97023	-0.0843413	19.2648	1.85433e-05	0.312473
ENSG00000169570	DTWD2	DTW domain containing 2 [Source:HGNC Symbol;Acc:HGNC:19334]	0.649896	1.53037	9.59801	0.0022252	0.999865
ENSG00000174013	FBXO45	F-box protein 45 [Source:HGNC Symbol;Acc:HGNC:29148]	0.44033	2.83829	9.12738	0.00284367	0.999865
ENSG00000267544	HIKESHIP2	HIKESHI pseudogene 2 [Source:HGNC Symbol;Acc:HGNC:54902]	0.704903	0.655528	9.05609	0.00295166	0.999865
ENSG00000161277	THAP8	THAP domain containing 8 [Source:HGNC Symbol;Acc:HGNC:23191]	-0.444169	2.15593	9.03395	0.00298606	0.999865
ENSG00000165675	ENOX2	ecto-NOX disulfide-thiol exchanger 2 [Source:HGNC Symbol;Acc:HGNC:2259]	0.35056	3.07836	8.592	0.00376558	0.999865
ENSG00000260190		novel transcript, overlapping FBXW5	-0.868472	-0.283539	8.43338	0.00409386	0.999865
ENSG00000267390	KDSR-DT	KDSR divergent transcript [Source:HGNC Symbol;Acc:HGNC:55299]	-0.989576	-0.298208	8.38231	0.00420571	0.999865
ENSG00000121743	GJA3	gap junction protein alpha 3 [Source:HGNC Symbol;Acc:HGNC:4277]	1.3183	-0.893249	7.58192	0.00643336	0.999865
ENSG00000269925		novel transcript, sense intronic to VAMP3	0.925433	-0.0106042	7.0507	0.0085555	0.999865
ENSG00000186615	KTN1-AS1	KTN1 antisense RNA 1 [Source:HGNC Symbol;Acc:HGNC:19842]	0.94312	-0.220022	6.74653	0.0100844	0.999865
ENSG00000104671	DCTN6	dynactin subunit 6 [Source:HGNC Symbol;Acc:HGNC:16964]	0.474907	2.03663	6.58977	0.0109799	0.999865
ENSG00000272288	ILRUN-AS1	ILRUN antisense RNA 1 [Source:HGNC Symbol;Acc:HGNC:55216]	0.529828	0.633041	6.39229	0.0122267	0.999865
ENSG00000138794	CASP6	caspase 6 [Source:HGNC Symbol;Acc:HGNC:1507]	-0.303183	3.01676	6.15178	0.0139457	0.999865
ENSG00000106976	DNM1	dynamin 1 [Source:HGNC Symbol;Acc:HGNC:2972]	-0.685127	1.10244	6.13858	0.014047	0.999865
ENSG00000255836		M-phase phosphoprotein 8 (MPHOSPH8) pseudogene	0.870979	-0.539126	6.11738	0.0142113	0.999865
ENSG00000171132	PRKCE	protein kinase C epsilon [Source:HGNC Symbol;Acc:HGNC:9401]	0.424671	2.33917	6.07993	0.0145065	0.999865
ENSG00000129226	CD68	CD68 molecule [Source:HGNC Symbol;Acc:HGNC:1693]	-0.678546	0.737897	6.07305	0.0145614	0.999865
ENSG00000165630	PRPF18	pre-mRNA processing factor 18 [Source:HGNC Symbol;Acc:HGNC:17351]	0.371316	2.07735	6.06332	0.0146394	0.999865
ENSG00000270165		novel transcript	-0.699433	-0.141071	5.70559	0.0178317	0.999865
ENSG00000105829	BET1	Bet1 golgi vesicular membrane trafficking protein [Source:HGNC Symbol;Acc:HGNC:14562]	0.398838	3.16635	5.7045	0.0178425	0.999865
ENSG00000096872	IFT74	intraflagellar transport 74 [Source:HGNC Symbol;Acc:HGNC:21424]	0.560268	1.27837	5.57709	0.0191484	0.999865
ENSG00000249978	TRGV7	T cell receptor gamma variable 7 (pseudogene) [Source:HGNC Symbol;Acc:HGNC:12293]	0.830268	0.231218	5.5126	0.0198471	0.999865
ENSG00000165338	HECTD2	HECT domain E3 ubiquitin protein ligase 2 [Source:HGNC Symbol;Acc:HGNC:26736]	1.04995	-0.406401	5.47216	0.0202987	0.999865
ENSG00000256591		novel transcript	-0.666396	0.463562	5.47082	0.0203138	0.999865
ENSG00000214954	LRRC69	leucine rich repeat containing 69 [Source:HGNC Symbol;Acc:HGNC:34303]	0.616313	0.339241	5.38959	0.0212544	0.999865
ENSG00000285596		novel transcript	-0.389328	1.62826	5.31084	0.0222097	0.999865
ENSG00000256211	SKP1P2	S-phase kinase associated protein 1 pseudogene 2 [Source:HGNC Symbol;Acc:HGNC:10900]	-0.75683	-0.357388	5.3015	0.0223259	0.999865
ENSG00000232176		ribosomal protein S6 (RPS6) pseudogene	-1.14274	-0.143187	5.26386	0.0228009	0.999865
ENSG00000263823		novel transcript, antisense to KIAA1012	-0.709796	-0.303917	5.26056	0.022843	0.999865
ENSG00000159176	CSRP1	cysteine and glycine rich protein 1 [Source:HGNC Symbol;Acc:HGNC:2469]	-0.166483	5.89088	5.22901	0.02325	0.999865
ENSG00000081177	EXD2	exonuclease 3'-5' domain containing 2 [Source:HGNC Symbol;Acc:HGNC:20217]	-0.250224	2.8395	5.22292	0.0233294	0.999865
ENSG00000180626	ZNF594	zinc finger protein 594 [Source:HGNC Symbol;Acc:HGNC:29392]	0.752269	1.07756	5.21111	0.0234842	0.999865
ENSG00000248791		pleckstrin homology domain containing, family A (phosphoinositide binding specific) member 1 (PLEKHA1) pseudogene	-0.525473	0.87154	5.20556	0.0235574	0.999865
ENSG00000060749	QSER1	glutamine and serine rich 1 [Source:HGNC Symbol;Acc:HGNC:26154]	0.351967	3.106	5.18195	0.0238712	0.999865
ENSG00000106077	ABHD11	abhydrolase domain containing 11 [Source:HGNC Symbol;Acc:HGNC:16407]	-0.270618	3.52509	5.17969	0.0239014	0.999865
ENSG00000204524	ZNF805	zinc finger protein 805 [Source:HGNC Symbol;Acc:HGNC:23272]	0.303831	3.13834	5.11229	0.0248229	0.999865
ENSG00000265936		ribosomal protein L10a (RPL10A) pseudogene	-0.84345	-0.427217	5.06	0.0255632	0.999865
ENSG00000163249	CCNYL1	cyclin Y like 1 [Source:HGNC Symbol;Acc:HGNC:26868]	0.205332	3.67934	5.04184	0.0258257	0.999865
ENSG00000251192	ZNF674	zinc finger protein 674 [Source:HGNC Symbol;Acc:HGNC:17625]	0.440614	1.75434	5.03723	0.0258928	0.999865
ENSG00000272931	LRRC8D-DT	LRRC8D divergent transcript [Source:HGNC Symbol;Acc:HGNC:55186]	0.612067	-0.217246	4.99027	0.0265867	0.999865
ENSG00000248641	HMGA1P2	high mobility group AT-hook 1 pseudogene 2 [Source:HGNC Symbol;Acc:HGNC:13322]	-0.639694	0.241749	4.98133	0.026721	0.999865
ENSG00000152147	GEMIN6	gem nuclear organelle associated protein 6 [Source:HGNC Symbol;Acc:HGNC:20044]	0.302083	2.81091	4.9019	0.0279458	0.999865
ENSG00000198157	HMGN5	high mobility group nucleosome binding domain 5 [Source:HGNC Symbol;Acc:HGNC:8013]	0.761438	0.106784	4.88944	0.0281432	0.999865
ENSG00000177738	ANXA2R-OT1	ANXA2R overlapping transcript [Source:HGNC Symbol;Acc:HGNC:48996]	0.286502	2.32143	4.86589	0.0285203	0.999865
ENSG00000278993		novel transcript	0.757671	-0.204631	4.86368	0.028556	0.999865
ENSG00000235472	EIF4A1P7	eukaryotic translation initiation factor 4A1 pseudogene 7 [Source:HGNC Symbol;Acc:HGNC:37926]	0.459403	1.27223	4.85848	0.0286401	0.999865
ENSG00000165698	SPACA9	sperm acrosome associated 9 [Source:HGNC Symbol;Acc:HGNC:1367]	-0.412448	0.746922	4.83642	0.0289998	0.999865
ENSG00000214194	SMIM30	small integral membrane protein 30 [Source:HGNC Symbol;Acc:HGNC:48953]	0.417859	1.93878	4.79311	0.0297198	0.999865
ENSG00000146556	WASH2P	WASP family homolog 2, pseudogene [Source:HGNC Symbol;Acc:HGNC:33145]	-0.341929	2.84838	4.77096	0.0300952	0.999865
ENSG00000101470	TNNC2	troponin C2, fast skeletal type [Source:HGNC Symbol;Acc:HGNC:11944]	-1.06475	-0.475509	4.73896	0.0306465	0.999865
ENSG00000173599	PC	pyruvate carboxylase [Source:HGNC Symbol;Acc:HGNC:8636]	-0.379669	2.31387	4.72613	0.0308705	0.999865
ENSG00000188725	SMIM15	small integral membrane protein 15 [Source:HGNC Symbol;Acc:HGNC:33861]	0.34026	3.28023	4.72508	0.0308889	0.999865
ENSG00000140830	TXNL4B	thioredoxin like 4B [Source:HGNC Symbol;Acc:HGNC:26041]	-0.162388	4.15627	4.6982	0.0313641	0.999865
ENSG00000077713	SLC25A43	solute carrier family 25 member 43 [Source:HGNC Symbol;Acc:HGNC:30557]	0.322392	2.62341	4.67467	0.0317863	0.999865
ENSG00000160753	RUSC1	RUN and SH3 domain containing 1 [Source:HGNC Symbol;Acc:HGNC:17153]	-0.214194	3.97915	4.6728	0.0318201	0.999865
ENSG00000272148		novel transcript, antisense to AGBL5	0.555879	0.687668	4.64124	0.0323965	0.999865
ENSG00000240053	LY6G5B	lymphocyte antigen 6 family member G5B [Source:HGNC Symbol;Acc:HGNC:13931]	-0.312699	2.69558	4.60301	0.0331095	0.999865
ENSG00000272345		novel transcript, antisense to ACOT13	0.387918	1.6455	4.58711	0.0334109	0.999865
ENSG00000260979	USP7-AS1	USP7 antisense RNA 1 [Source:HGNC Symbol;Acc:HGNC:55379]	-1.02647	-0.457893	4.57926	0.0335607	0.999865
ENSG00000198718	TOGARAM1	TOG array regulator of axonemal microtubules 1 [Source:HGNC Symbol;Acc:HGNC:19959]	0.366414	2.6653	4.55555	0.0340177	0.999865
ENSG00000280149		TEC	0.588119	0.266868	4.55368	0.034054	0.999865
ENSG00000277449	CEBPB-AS1	CEBPB antisense RNA 1 [Source:HGNC Symbol;Acc:HGNC:51226]	-0.523312	0.485827	4.55135	0.0340993	0.999865
ENSG00000171720	HDAC3	histone deacetylase 3 [Source:HGNC Symbol;Acc:HGNC:4854]	-0.131086	5.79864	4.53646	0.0343903	0.999865
ENSG00000178234	GALNT11	polypeptide N-acetylgalactosaminyltransferase 11 [Source:HGNC Symbol;Acc:HGNC:19875]	0.204435	3.91542	4.52723	0.034572	0.999865
ENSG00000239911	PRKAG2-AS1	PRKAG2 antisense RNA 1 [Source:HGNC Symbol;Acc:HGNC:40468]	0.415161	0.896656	4.52562	0.0346038	0.999865
ENSG00000233560	KRT8P39	keratin 8 pseudogene 39 [Source:HGNC Symbol;Acc:HGNC:39873]	-0.710691	0.036876	4.50841	0.0349458	0.999865
ENSG00000258925	NPM1P5	nucleophosmin 1 pseudogene 5 [Source:HGNC Symbol;Acc:HGNC:7925]	-1.37351	-0.541143	4.50759	0.0349659	0.999865
ENSG00000175294	CATSPER1	cation channel sperm associated 1 [Source:HGNC Symbol;Acc:HGNC:17116]	-0.435872	1.80007	4.50626	0.0349886	0.999865
ENSG00000285999		novel transcipt	0.848975	-0.317887	4.50383	0.0350374	0.999865
ENSG00000108506	INTS2	integrator complex subunit 2 [Source:HGNC Symbol;Acc:HGNC:29241]	0.34041	2.98252	4.44146	0.0363101	0.999865
ENSG00000203872	C6orf163	chromosome 6 open reading frame 163 [Source:HGNC Symbol;Acc:HGNC:21403]	-0.393856	1.62509	4.41832	0.0367945	0.999865
ENSG00000147144	CCDC120	coiled-coil domain containing 120 [Source:HGNC Symbol;Acc:HGNC:28910]	0.272868	2.98717	4.40689	0.0370363	0.999865
ENSG00000130349	MTRES1	mitochondrial transcription rescue factor 1 [Source:HGNC Symbol;Acc:HGNC:17971]	0.322476	2.41947	4.36966	0.0378358	0.999865
ENSG00000183889		novel member of the nuclear pore complex interacting protein NPIP gene family	1.65883	-0.357305	4.34348	0.0384263	0.999865
ENSG00000163554	SPTA1	spectrin alpha, erythrocytic 1 [Source:HGNC Symbol;Acc:HGNC:11272]	-0.881935	-0.0304922	4.32958	0.0387167	0.999865
ENSG00000152454	ZNF256	zinc finger protein 256 [Source:HGNC Symbol;Acc:HGNC:13049]	0.401388	1.73255	4.32484	0.0388223	0.999865
ENSG00000119608	PROX2	prospero homeobox 2 [Source:HGNC Symbol;Acc:HGNC:26715]	0.999242	-0.954581	4.32041	0.0389213	0.999865
ENSG00000139636	LMBR1L	limb development membrane protein 1 like [Source:HGNC Symbol;Acc:HGNC:18268]	-0.142894	6.28554	4.31763	0.0389835	0.999865
ENSG00000234332	BCAS2P2	BCAS2 pseudogene 2 [Source:HGNC Symbol;Acc:HGNC:39595]	-0.734949	-0.410586	4.29507	0.0394928	0.999865
ENSG00000167604	NFKBID	NFKB inhibitor delta [Source:HGNC Symbol;Acc:HGNC:15671]	-0.186506	4.91579	4.29241	0.0395533	0.999865
ENSG00000172244	C5orf34	chromosome 5 open reading frame 34 [Source:HGNC Symbol;Acc:HGNC:24738]	0.755273	-0.296988	4.26373	0.0402117	0.999865
ENSG00000102230	PCYT1B	phosphate cytidylyltransferase 1B, choline [Source:HGNC Symbol;Acc:HGNC:8755]	-0.852552	-0.117767	4.23117	0.0409732	0.999865
ENSG00000167081	PBX3	PBX homeobox 3 [Source:HGNC Symbol;Acc:HGNC:8634]	0.215016	3.4791	4.20923	0.0414951	0.999865
ENSG00000163808	KIF15	kinesin family member 15 [Source:HGNC Symbol;Acc:HGNC:17273]	0.871069	-0.293384	4.18965	0.0419667	0.999865
ENSG00000269313	MAGIX	MAGI family member, X-linked [Source:HGNC Symbol;Acc:HGNC:30006]	-0.494565	0.731724	4.18745	0.04202	0.999865
ENSG00000165682	CLEC1B	C-type lectin domain family 1 member B [Source:HGNC Symbol;Acc:HGNC:24356]	-0.832765	0.213032	4.18307	0.0421263	0.999865
ENSG00000244153	WWP1P1	WW domain containing E3 ubiquitin protein ligase 1 pseudogene 1 [Source:HGNC Symbol;Acc:HGNC:48944]	0.549463	0.398248	4.18124	0.0421709	0.999865
ENSG00000172172	MRPL13	mitochondrial ribosomal protein L13 [Source:HGNC Symbol;Acc:HGNC:14278]	0.735551	1.14115	4.1799	0.0422062	0.999865
ENSG00000132541	RIDA	reactive intermediate imine deaminase A homolog [Source:HGNC Symbol;Acc:HGNC:16897]	0.580814	0.39423	4.14065	0.0431718	0.999865
ENSG00000142856	ITGB3BP	integrin subunit beta 3 binding protein [Source:HGNC Symbol;Acc:HGNC:6157]	0.640329	1.60237	4.11345	0.0438587	0.999865
ENSG00000225067	RPL23AP2	ribosomal protein L23a pseudogene 2 [Source:HGNC Symbol;Acc:HGNC:10319]	0.944701	0.797513	4.10142	0.0441725	0.999865
ENSG00000251023		novel transcript	-0.374014	1.68715	4.0914	0.0444204	0.999865
ENSG00000153037	SRP19	signal recognition particle 19 [Source:HGNC Symbol;Acc:HGNC:11300]	0.229379	3.45201	4.08248	0.0446505	0.999865
ENSG00000112208	BAG2	BAG cochaperone 2 [Source:HGNC Symbol;Acc:HGNC:938]	0.425031	1.87248	4.0821	0.0446604	0.999865
ENSG00000247796	MOCS2-DT	MOCS2 divergent transcript [Source:HGNC Symbol;Acc:HGNC:27417]	0.536751	0.412205	4.07832	0.0447582	0.999865
ENSG00000086848	ALG9	ALG9 alpha-1,2-mannosyltransferase [Source:HGNC Symbol;Acc:HGNC:15672]	0.364094	1.55283	4.07527	0.0448374	0.999865
ENSG00000213018	PABPN1P1	PABPN1 pseudogene 1 [Source:HGNC Symbol;Acc:HGNC:54988]	0.500052	0.288093	4.06477	0.0451112	0.999865
ENSG00000272163		novel transcript, antisense to NEFM	-0.830054	-0.506424	4.06459	0.0451159	0.999865
ENSG00000186416	NKRF	NFKB repressing factor [Source:HGNC Symbol;Acc:HGNC:19374]	0.287879	3.31688	4.05215	0.0454428	0.999865
ENSG00000101363	MANBAL	mannosidase beta like [Source:HGNC Symbol;Acc:HGNC:15799]	-0.191726	4.25818	4.0434	0.045674	0.999865
ENSG00000182004	SNRPE	small nuclear ribonucleoprotein polypeptide E [Source:HGNC Symbol;Acc:HGNC:11161]	0.410197	2.59145	4.04277	0.0456906	0.999865
ENSG00000140006	WDR89	WD repeat domain 89 [Source:HGNC Symbol;Acc:HGNC:20489]	0.419024	2.88798	4.02206	0.0462434	0.999865
ENSG00000198682	PAPSS2	3'-phosphoadenosine 5'-phosphosulfate synthase 2 [Source:HGNC Symbol;Acc:HGNC:8604]	-0.465043	1.70689	3.99664	0.0469315	0.999865
ENSG00000267508	ZNF285	zinc finger protein 285 [Source:HGNC Symbol;Acc:HGNC:13079]	0.546037	0.655989	3.99284	0.0470353	0.999865
ENSG00000080345	RIF1	replication timing regulatory factor 1 [Source:HGNC Symbol;Acc:HGNC:23207]	0.27669	4.6687	3.98876	0.047147	0.999865
ENSG00000228057	SEC63P1	SEC63 homolog, protein translocation regulator pseudogene 1 [Source:HGNC Symbol;Acc:HGNC:41953]	-0.948821	-0.781185	3.98511	0.0472473	0.999865
ENSG00000185477	GPRIN3	GPRIN family member 3 [Source:HGNC Symbol;Acc:HGNC:27733]	0.363267	4.70356	3.97183	0.0476207	0.999865
ENSG00000129480	DTD2	D-aminoacyl-tRNA deacylase 2 [Source:HGNC Symbol;Acc:HGNC:20277]	0.359534	2.25962	3.96819	0.0477147	0.999865
ENSG00000229344	MTCO2P12	MT-CO2 pseudogene 12 [Source:HGNC Symbol;Acc:HGNC:52028]	-0.682695	-0.532665	3.96253	0.0478721	0.999865
ENSG00000197647	ZNF433	zinc finger protein 433 [Source:HGNC Symbol;Acc:HGNC:20811]	0.679802	-0.272935	3.96101	0.0479145	0.999865
ENSG00000240890		G2/M-phase specific E3 ubiquitin ligase (G2E3) pseudogene	1.043	-0.921975	3.94464	0.0483733	0.999865
ENSG00000102057	KCND1	potassium voltage-gated channel subfamily D member 1 [Source:HGNC Symbol;Acc:HGNC:6237]	-0.344554	2.57668	3.93953	0.0485175	0.999865
ENSG00000231841	FAM192BP	family with sequence similarity 192 member B, pseudogene [Source:HGNC Symbol;Acc:HGNC:37194]	-0.259943	2.09942	3.9384	0.0485493	0.999865
ENSG00000277462	ZNF670	zinc finger protein 670 [Source:HGNC Symbol;Acc:HGNC:28167]	0.628159	0.243575	3.92412	0.048955	0.999865
ENSG00000256537	SMIM10L1	small integral membrane protein 10 like 1 [Source:HGNC Symbol;Acc:HGNC:49847]	0.233212	3.41348	3.90004	0.0496473	0.999865
ENSG00000113494	PRLR	prolactin receptor [Source:HGNC Symbol;Acc:HGNC:9446]	0.796088	-0.27362	3.89017	0.0499341	0.999865
ENSG00000147874	HAUS6	HAUS augmin like complex subunit 6 [Source:HGNC Symbol;Acc:HGNC:25948]	0.319016	3.27516	3.88339	0.0501323	0.999865
ENSG00000120333	MRPS14	mitochondrial ribosomal protein S14 [Source:HGNC Symbol;Acc:HGNC:14049]	0.24149	3.59939	3.87343	0.0504245	0.999865
ENSG00000279024		TEC	-0.939949	-0.983703	3.8574	0.050899	0.999865
ENSG00000260495		novel transcript, antisense to GAN	0.546491	0.169754	3.84779	0.0511856	0.999865
ENSG00000115750	TAF1B	TATA-box binding protein associated factor, RNA polymerase I subunit B [Source:HGNC Symbol;Acc:HGNC:11533]	0.287073	2.42692	3.84435	0.0512886	0.999865
ENSG00000266184		ubiquitin fusion degradation 1 like (yeast) (UFD1L) pseudogene	-1.07038	-0.720559	3.84327	0.0513212	0.999865
ENSG00000037241	RPL26L1	ribosomal protein L26 like 1 [Source:HGNC Symbol;Acc:HGNC:17050]	0.65492	0.439751	3.83079	0.0516969	0.999865
ENSG00000174206	KICS2	KICSTOR subunit 2 [Source:HGNC Symbol;Acc:HGNC:26517]	0.310638	2.44468	3.8124	0.0522563	0.999865
ENSG00000169435	RASSF6	Ras association domain family member 6 [Source:HGNC Symbol;Acc:HGNC:20796]	1.05395	-0.732174	3.81116	0.0522943	0.999865
ENSG00000103150	MLYCD	malonyl-CoA decarboxylase [Source:HGNC Symbol;Acc:HGNC:7150]	-0.139312	4.22137	3.81044	0.0523165	0.999865
ENSG00000121864	ZNF639	zinc finger protein 639 [Source:HGNC Symbol;Acc:HGNC:30950]	0.286881	3.26774	3.79281	0.0528594	0.999865
ENSG00000183891	TTC32	tetratricopeptide repeat domain 32 [Source:HGNC Symbol;Acc:HGNC:32954]	0.49259	2.1858	3.79128	0.0529067	0.999865
ENSG00000085831	TTC39A	tetratricopeptide repeat domain 39A [Source:HGNC Symbol;Acc:HGNC:18657]	0.763996	-0.70182	3.78927	0.0529692	0.999865
ENSG00000087302	RTRAF	RNA transcription, translation and transport factor [Source:HGNC Symbol;Acc:HGNC:23169]	0.213387	4.94454	3.78428	0.0531241	0.999865
ENSG00000246273	SBF2-AS1	SBF2 antisense RNA 1 [Source:HGNC Symbol;Acc:HGNC:27438]	0.529191	0.51261	3.75924	0.0539098	0.999865
ENSG00000107537	PHYH	phytanoyl-CoA 2-hydroxylase [Source:HGNC Symbol;Acc:HGNC:8940]	0.266384	2.31308	3.7545	0.0540598	0.999865
ENSG00000169016	E2F6	E2F transcription factor 6 [Source:HGNC Symbol;Acc:HGNC:3120]	0.331043	1.7444	3.74706	0.0542967	0.999865
ENSG00000260828	HMGB3P32	high mobility group box 3 pseudogene 32 [Source:HGNC Symbol;Acc:HGNC:39335]	-0.732358	-0.32594	3.74341	0.0544129	0.999865
ENSG00000183010	PYCR1	pyrroline-5-carboxylate reductase 1 [Source:HGNC Symbol;Acc:HGNC:9721]	-0.724036	-0.000880241	3.7432	0.0544197	0.999865
ENSG00000175352	NRIP3	nuclear receptor interacting protein 3 [Source:HGNC Symbol;Acc:HGNC:1167]	0.754893	-0.41374	3.73677	0.0546255	0.999865
ENSG00000204152	TIMM23B	translocase of inner mitochondrial membrane 23 homolog B [Source:HGNC Symbol;Acc:HGNC:23581]	-0.473962	0.491052	3.7361	0.0546471	0.999865
ENSG00000231133	HAR1B	highly accelerated region 1B [Source:HGNC Symbol;Acc:HGNC:33118]	-0.943147	-0.913914	3.73608	0.0546475	0.999865
ENSG00000168209	DDIT4	DNA damage inducible transcript 4 [Source:HGNC Symbol;Acc:HGNC:24944]	0.421625	4.90431	3.73409	0.0547309	0.999865
ENSG00000110848	CD69	CD69 molecule [Source:HGNC Symbol;Acc:HGNC:1694]	0.777784	1.66956	3.72785	0.0549285	0.999865
ENSG00000184293	CLECL1	C-type lectin like 1 [Source:HGNC Symbol;Acc:HGNC:24462]	0.697157	0.0899531	3.72675	0.0549477	0.999865
ENSG00000232671	ZNF687-AS1	ZNF687 antisense RNA 1 [Source:HGNC Symbol;Acc:HGNC:54048]	0.788968	-0.767793	3.72236	0.0550898	0.999865
ENSG00000197385	ZNF860	zinc finger protein 860 [Source:HGNC Symbol;Acc:HGNC:34513]	0.753397	0.716838	3.72078	0.0551421	0.999865
ENSG00000265458	NARF-AS2	NARF antisense RNA 2 [Source:HGNC Symbol;Acc:HGNC:55327]	-0.701683	-0.425212	3.70856	0.0555383	0.999865
ENSG00000129038	LOXL1	lysyl oxidase like 1 [Source:HGNC Symbol;Acc:HGNC:6665]	-0.552098	0.104254	3.70763	0.0555688	0.999865
ENSG00000183662	TAFA1	TAFA chemokine like family member 1 [Source:HGNC Symbol;Acc:HGNC:21587]	0.807584	-0.404167	3.70003	0.0558175	0.999865
ENSG00000272463		novel transcript	0.838888	-0.160704	3.69036	0.0561358	0.999865
ENSG00000114859	CLCN2	chloride voltage-gated channel 2 [Source:HGNC Symbol;Acc:HGNC:2020]	-0.341614	1.33198	3.687	0.0562468	0.999865
ENSG00000163312	HELQ	helicase, POLQ like [Source:HGNC Symbol;Acc:HGNC:18536]	0.276264	3.28314	3.68182	0.0564187	0.999865
ENSG00000183309	ZNF623	zinc finger protein 623 [Source:HGNC Symbol;Acc:HGNC:29084]	0.212232	4.32442	3.68159	0.0564263	0.999865
ENSG00000164117	FBXO8	F-box protein 8 [Source:HGNC Symbol;Acc:HGNC:13587]	0.246087	2.89622	3.68009	0.0564762	0.999865
ENSG00000269318		novel transcript, antisense to MPND	-0.451482	0.710724	3.67977	0.0564867	0.999865
ENSG00000131174	COX7B	cytochrome c oxidase subunit 7B [Source:HGNC Symbol;Acc:HGNC:2291]	0.514818	2.44587	3.67449	0.0566669	0.999865
ENSG00000148444	COMMD3	COMM domain containing 3 [Source:HGNC Symbol;Acc:HGNC:23332]	0.291524	2.97372	3.67214	0.056741	0.999865
ENSG00000271380		novel transcript, antisense to SHC1 and PYGO2	0.627047	-0.216817	3.67164	0.0567576	0.999865
ENSG00000214552	COPS8P2	COP9 signalosome subunit 8 pseudogene 2 [Source:HGNC Symbol;Acc:HGNC:45270]	0.563411	0.0752473	3.66261	0.0570603	0.999865
ENSG00000254449	SF3A3P2	splicing factor 3a, subunit 3 pseudogene 2 [Source:HGNC Symbol;Acc:HGNC:23277]	-0.451154	0.483372	3.65816	0.05721	0.999865
ENSG00000158691	ZSCAN12	zinc finger and SCAN domain containing 12 [Source:HGNC Symbol;Acc:HGNC:13172]	0.383216	1.90573	3.6569	0.0572524	0.999865
ENSG00000240535		novel transcript, antisense to GZMK	-0.740893	-0.321915	3.64062	0.0578042	0.999865
ENSG00000164776	PHKG1	phosphorylase kinase catalytic subunit gamma 1 [Source:HGNC Symbol;Acc:HGNC:8930]	-0.383686	1.04107	3.63748	0.0579115	0.999865
ENSG00000175893	ZDHHC21	zinc finger DHHC-type palmitoyltransferase 21 [Source:HGNC Symbol;Acc:HGNC:20750]	0.485242	2.50178	3.62538	0.0583287	0.999865
ENSG00000282034		novel transcript	-0.501099	0.0634683	3.61542	0.0586696	0.999865
ENSG00000145088	EAF2	ELL associated factor 2 [Source:HGNC Symbol;Acc:HGNC:23115]	0.646442	0.55699	3.57856	0.0599609	0.999865
ENSG00000233954	UQCRHL	ubiquinol-cytochrome c reductase hinge protein like [Source:HGNC Symbol;Acc:HGNC:51714]	-0.354068	1.6541	3.5755	0.0600692	0.999865
ENSG00000143228	NUF2	NUF2 component of NDC80 kinetochore complex [Source:HGNC Symbol;Acc:HGNC:14621]	0.865945	-0.556169	3.57286	0.0601631	0.999865
ENSG00000100319	ZMAT5	zinc finger matrin-type 5 [Source:HGNC Symbol;Acc:HGNC:28046]	-0.196171	4.29093	3.57156	0.0602093	0.999865
ENSG00000197885	NKIRAS1	NFKB inhibitor interacting Ras like 1 [Source:HGNC Symbol;Acc:HGNC:17899]	0.457853	0.666483	3.56716	0.0603662	0.999865
ENSG00000160214	RRP1	ribosomal RNA processing 1 [Source:HGNC Symbol;Acc:HGNC:18785]	-0.213705	4.12177	3.55997	0.0606233	0.999865
ENSG00000248309	MEF2C-AS1	MEF2C antisense RNA 1 [Source:HGNC Symbol;Acc:HGNC:48908]	0.566497	0.256465	3.55977	0.0606306	0.999865
ENSG00000147601	TERF1	telomeric repeat binding factor 1 [Source:HGNC Symbol;Acc:HGNC:11728]	0.21428	3.58905	3.55626	0.0607567	0.999865
ENSG00000197124	ZNF682	zinc finger protein 682 [Source:HGNC Symbol;Acc:HGNC:28857]	0.504672	0.88845	3.53706	0.0614509	0.999865
ENSG00000202150	RNU6-407P	RNA, U6 small nuclear 407, pseudogene [Source:HGNC Symbol;Acc:HGNC:47370]	0.808702	-0.761797	3.53246	0.0616184	0.999865
ENSG00000230330	HMGN2P3	high mobility group nucleosomal binding domain 2 pseudogene 3 [Source:HGNC Symbol;Acc:HGNC:33566]	-1.02044	0.453294	3.52878	0.0617665	0.999865
ENSG00000188868	ZNF563	zinc finger protein 563 [Source:HGNC Symbol;Acc:HGNC:30498]	0.434717	1.15476	3.52692	0.061821	0.999865
ENSG00000074696	HACD3	3-hydroxyacyl-CoA dehydratase 3 [Source:HGNC Symbol;Acc:HGNC:24175]	0.220903	3.86552	3.52666	0.0618306	0.999865
ENSG00000164037	SLC9B1	solute carrier family 9 member B1 [Source:HGNC Symbol;Acc:HGNC:24244]	0.933575	-0.944928	3.5143	0.0622851	0.999865
ENSG00000278107		novel transcript	0.61279	0.00717305	3.51241	0.0623546	0.999865
ENSG00000279348		TEC	0.403255	0.979736	3.50187	0.0627454	0.999865
ENSG00000266913	LINC01841	long intergenic non-protein coding RNA 1841 [Source:HGNC Symbol;Acc:HGNC:52655]	-0.516378	-0.0634626	3.49927	0.0628424	0.999865
ENSG00000110536	PTPMT1	protein tyrosine phosphatase mitochondrial 1 [Source:HGNC Symbol;Acc:HGNC:26965]	-0.276641	2.28506	3.49688	0.0629316	0.999865
ENSG00000079435	LIPE	lipase E, hormone sensitive type [Source:HGNC Symbol;Acc:HGNC:6621]	-0.238941	3.28756	3.48934	0.0632137	0.999865
ENSG00000101473	ACOT8	acyl-CoA thioesterase 8 [Source:HGNC Symbol;Acc:HGNC:15919]	-0.149503	4.82707	3.48854	0.0632434	0.999865
ENSG00000159147	DONSON	DNA replication fork stabilization factor DONSON [Source:HGNC Symbol;Acc:HGNC:2993]	0.298975	1.9673	3.48135	0.0635138	0.999865
ENSG00000227403	LINC01806	long intergenic non-protein coding RNA 1806 [Source:HGNC Symbol;Acc:HGNC:52599]	0.777248	-0.207287	3.48035	0.0635518	0.999865
ENSG00000137710	RDX	radixin [Source:HGNC Symbol;Acc:HGNC:9944]	0.246324	3.19169	3.47429	0.0637807	0.999865
ENSG00000114346	ECT2	epithelial cell transforming 2 [Source:HGNC Symbol;Acc:HGNC:3155]	0.441093	1.46769	3.46	0.0643243	0.999865
ENSG00000248569		mediator complex subunit 27 (MED27) pseudogene	-0.34757	1.36017	3.45854	0.0643802	0.999865
ENSG00000153944	MSI2	musashi RNA binding protein 2 [Source:HGNC Symbol;Acc:HGNC:18585]	0.205891	5.10061	3.45294	0.0645946	0.999865
ENSG00000139537	CCDC65	coiled-coil domain containing 65 [Source:HGNC Symbol;Acc:HGNC:29937]	0.443098	1.57411	3.45083	0.0646757	0.999865
ENSG00000077152	UBE2T	ubiquitin conjugating enzyme E2 T [Source:HGNC Symbol;Acc:HGNC:25009]	0.660009	0.0282344	3.44926	0.064736	0.999865
ENSG00000225569	CCT4P2	chaperonin containing TCP1 subunit 4 pseudogene 2 [Source:HGNC Symbol;Acc:HGNC:35141]	0.494111	0.443017	3.4376	0.0651861	0.999865
ENSG00000224165	DNAJC27-AS1	DNAJC27 antisense RNA 1 [Source:HGNC Symbol;Acc:HGNC:42943]	-0.735538	-0.544154	3.43532	0.0652747	0.999865
ENSG00000226396		ribosomal protein S14 (RPS14) pseudogene	-0.328665	1.52325	3.43463	0.0653015	0.999865
ENSG00000183258	DDX41	DEAD-box helicase 41 [Source:HGNC Symbol;Acc:HGNC:18674]	-0.18847	6.06596	3.42711	0.0655941	0.999865
ENSG00000162813	BPNT1	3'(2'), 5'-bisphosphate nucleotidase 1 [Source:HGNC Symbol;Acc:HGNC:1096]	0.20789	3.61719	3.42518	0.0656697	0.999865
ENSG00000267436		novel transcript, antisense to MFSD12	-0.390381	1.90482	3.42333	0.0657418	0.999865
ENSG00000241370	RPP21	ribonuclease P/MRP subunit p21 [Source:HGNC Symbol;Acc:HGNC:21300]	-0.359225	1.18932	3.42251	0.0657739	0.999865
ENSG00000171044	XKR6	XK related 6 [Source:HGNC Symbol;Acc:HGNC:27806]	0.356451	1.10278	3.41951	0.0658914	0.999865
ENSG00000167634	NLRP7	NLR family pyrin domain containing 7 [Source:HGNC Symbol;Acc:HGNC:22947]	0.88108	-0.573655	3.41837	0.0659361	0.999865
ENSG00000134049	IER3IP1	immediate early response 3 interacting protein 1 [Source:HGNC Symbol;Acc:HGNC:18550]	0.349604	2.6567	3.41734	0.0659768	0.999865
ENSG00000236216	PPP1R11P1	protein phosphatase 1 regulatory inhibitor subunit 11 pseudogene 1 [Source:HGNC Symbol;Acc:HGNC:16326]	-0.469605	0.500914	3.41725	0.0659802	0.999865
ENSG00000234492	RPL34-DT	RPL34 divergent transcript [Source:HGNC Symbol;Acc:HGNC:26749]	0.792609	-0.641092	3.41489	0.0660731	0.999865
ENSG00000238058	CAMSAP1-DT	CAMSAP1 divergent transcript [Source:HGNC Symbol;Acc:HGNC:55648]	0.573095	0.013787	3.40283	0.066549	0.999865
ENSG00000100211	CBY1	chibby family member 1, beta catenin antagonist [Source:HGNC Symbol;Acc:HGNC:1307]	0.198899	3.27179	3.40041	0.0666452	0.999865
ENSG00000220875	H3C9P	H3 clustered histone 9, pseudogene [Source:HGNC Symbol;Acc:HGNC:18982]	-0.722336	-0.778411	3.38673	0.0671904	0.999865
ENSG00000198464	ZNF480	zinc finger protein 480 [Source:HGNC Symbol;Acc:HGNC:23305]	0.338528	2.87334	3.38618	0.0672127	0.999865
ENSG00000164609	SLU7	SLU7 homolog, splicing factor [Source:HGNC Symbol;Acc:HGNC:16939]	0.204733	5.57555	3.38462	0.0672749	0.999865
ENSG00000204344	STK19	serine/threonine kinase 19 [Source:HGNC Symbol;Acc:HGNC:11398]	-0.157959	3.68341	3.37856	0.0675186	0.999865
ENSG00000164039	BDH2	3-hydroxybutyrate dehydrogenase 2 [Source:HGNC Symbol;Acc:HGNC:32389]	0.501187	1.5295	3.37397	0.0677038	0.999865
ENSG00000279765		novel protein	-0.548722	0.424893	3.37307	0.0677399	0.999865
ENSG00000106330	MOSPD3	motile sperm domain containing 3 [Source:HGNC Symbol;Acc:HGNC:25078]	-0.221231	3.54491	3.37252	0.067762	0.999865
ENSG00000175730	BAK1P1	BCL2 antagonist/killer 1 pseudogene 1 [Source:HGNC Symbol;Acc:HGNC:996]	-0.406711	0.993488	3.36911	0.0679001	0.999865
ENSG00000237984	PTENP1	phosphatase and tensin homolog pseudogene 1 [Source:HGNC Symbol;Acc:HGNC:9589]	-0.564155	0.424144	3.36445	0.068089	0.999865
ENSG00000133624	ZNF767P	zinc finger family member 767, pseudogene [Source:HGNC Symbol;Acc:HGNC:21884]	-0.14498	5.08006	3.35522	0.0684653	0.999865
ENSG00000272906		novel transcript, antisense to TOR1AIP1	0.389327	0.938286	3.35091	0.0686417	0.999865
ENSG00000120314	WDR55	WD repeat domain 55 [Source:HGNC Symbol;Acc:HGNC:25971]	-0.103282	5.90381	3.34924	0.06871	0.999865
ENSG00000182827	ACBD3	acyl-CoA binding domain containing 3 [Source:HGNC Symbol;Acc:HGNC:15453]	0.191324	4.62369	3.34847	0.0687418	0.999865
ENSG00000187627	RGPD1	RANBP2 like and GRIP domain containing 1 [Source:HGNC Symbol;Acc:HGNC:32414]	-1.41197	-0.998943	3.34354	0.0689493	0.999865
ENSG00000136936	XPA	XPA, DNA damage recognition and repair factor [Source:HGNC Symbol;Acc:HGNC:12814]	0.258897	2.9932	3.34024	0.0690803	0.999865
ENSG00000186063	AIDA	axin interactor, dorsalization associated [Source:HGNC Symbol;Acc:HGNC:25761]	0.300318	3.23262	3.33546	0.0692776	0.999865
ENSG00000235587	GAPDHP65	glyceraldehyde 3 phosphate dehydrogenase pseudogene 65 [Source:HGNC Symbol;Acc:HGNC:4143]	-0.548624	0.306432	3.33305	0.0693775	0.999865
ENSG00000266401		novel transcript, antisense to DLGAP1	0.908412	-0.533378	3.33181	0.069429	0.999865
ENSG00000162607	USP1	ubiquitin specific peptidase 1 [Source:HGNC Symbol;Acc:HGNC:12607]	0.306715	4.76949	3.31946	0.069948	0.999865
ENSG00000142627	EPHA2	EPH receptor A2 [Source:HGNC Symbol;Acc:HGNC:3386]	-0.791523	-0.501145	3.31803	0.0700033	0.999865
ENSG00000138182	KIF20B	kinesin family member 20B [Source:HGNC Symbol;Acc:HGNC:7212]	0.361157	3.27277	3.314	0.0701723	0.999865
ENSG00000117010	ZNF684	zinc finger protein 684 [Source:HGNC Symbol;Acc:HGNC:28418]	0.458448	0.861004	3.30947	0.0703624	0.999865
ENSG00000226688	ENTPD1-AS1	ENTPD1 antisense RNA 1 [Source:HGNC Symbol;Acc:HGNC:45203]	0.34183	1.3988	3.30852	0.0704024	0.999865
ENSG00000158636	EMSY	EMSY transcriptional repressor, BRCA2 interacting [Source:HGNC Symbol;Acc:HGNC:18071]	0.188674	4.2341	3.30688	0.0704716	0.999865
ENSG00000147231	RADX	RPA1 related single stranded DNA binding protein, X-linked [Source:HGNC Symbol;Acc:HGNC:25486]	0.466252	1.43285	3.28971	0.0711994	0.999865
ENSG00000229994	RPL5P4	ribosomal protein L5 pseudogene 4 [Source:HGNC Symbol;Acc:HGNC:36095]	0.552477	0.0584049	3.28903	0.0712284	0.999865
ENSG00000267216		ZNF8-ERVK3-1 readthrough [Source:NCBI gene (formerly Entrezgene);Acc:108903150]	0.721819	-0.514291	3.28869	0.071243	0.999865
ENSG00000255014	ARL6IP1P3	ADP ribosylation factor like GTPase 6 interacting protein 1 pseudogene 3 [Source:HGNC Symbol;Acc:HGNC:44972]	0.589305	-0.0994916	3.28675	0.0713256	0.999865
ENSG00000172345	STARD5	StAR related lipid transfer domain containing 5 [Source:HGNC Symbol;Acc:HGNC:18065]	0.361606	2.21657	3.28334	0.0714714	0.999865
ENSG00000214967	NPIPA7	nuclear pore complex interacting protein family member A7 [Source:HGNC Symbol;Acc:HGNC:41982]	-1.07324	-0.0109163	3.28205	0.0715361	0.999865
ENSG00000246115	SUPT4H1P2	SPT4 homolog, DSIF elongation factor subunit pseudogene 2 [Source:HGNC Symbol;Acc:HGNC:50823]	0.527336	0.0521107	3.27535	0.0718143	0.999865
ENSG00000141446	ESCO1	establishment of sister chromatid cohesion N-acetyltransferase 1 [Source:HGNC Symbol;Acc:HGNC:24645]	0.3373	3.57672	3.27056	0.0720211	0.999865
ENSG00000013583	HEBP1	heme binding protein 1 [Source:HGNC Symbol;Acc:HGNC:17176]	-0.21406	4.29797	3.27016	0.0720382	0.999865
ENSG00000049541	RFC2	replication factor C subunit 2 [Source:HGNC Symbol;Acc:HGNC:9970]	-0.185079	4.35155	3.26178	0.0724009	0.999865
ENSG00000269976		novel transcript	0.888024	-0.814597	3.25908	0.0725181	0.999865
ENSG00000226608	FTLP3	ferritin light chain pseudogene 3 [Source:HGNC Symbol;Acc:HGNC:4000]	-0.27774	7.53165	3.24178	0.0732747	0.999865
ENSG00000233846	SELENOTP1	selenoprotein T pseudogene 1 [Source:HGNC Symbol;Acc:HGNC:53722]	0.580566	0.917226	3.23848	0.0734198	0.999865
ENSG00000186951	PPARA	peroxisome proliferator activated receptor alpha [Source:HGNC Symbol;Acc:HGNC:9232]	0.187368	3.59324	3.23503	0.0735723	0.999865
ENSG00000143443	C1orf56	chromosome 1 open reading frame 56 [Source:HGNC Symbol;Acc:HGNC:26045]	0.377784	1.59775	3.23329	0.0736489	0.999865
ENSG00000104442	ARMC1	armadillo repeat containing 1 [Source:HGNC Symbol;Acc:HGNC:17684]	0.268214	3.73195	3.23059	0.0737685	0.999865
ENSG00000152684	PELO	pelota mRNA surveillance and ribosome rescue factor [Source:HGNC Symbol;Acc:HGNC:8829]	-0.22819	4.29025	3.22813	0.0738777	0.999865
ENSG00000111850	SMIM8	small integral membrane protein 8 [Source:HGNC Symbol;Acc:HGNC:21401]	0.287459	2.59004	3.22799	0.0738835	0.999865
ENSG00000267470	ZNF571-AS1	ZNF571 antisense RNA 1 [Source:HGNC Symbol;Acc:HGNC:44324]	-0.758125	-0.793933	3.22224	0.0741392	0.999865
ENSG00000275120		novel transcript, antisense to ZSCAN2	-0.396831	1.05961	3.21775	0.0743397	0.999865
ENSG00000028203	VEZT	vezatin, adherens junctions transmembrane protein [Source:HGNC Symbol;Acc:HGNC:18258]	0.278347	3.52677	3.21655	0.074393	0.999865
ENSG00000106701	FSD1L	fibronectin type III and SPRY domain containing 1 like [Source:HGNC Symbol;Acc:HGNC:13753]	0.553388	1.00164	3.21223	0.0745865	0.999865
ENSG00000101928	MOSPD1	motile sperm domain containing 1 [Source:HGNC Symbol;Acc:HGNC:25235]	-0.309477	2.03297	3.21101	0.0746412	0.999865
ENSG00000107614	TRDMT1	tRNA aspartic acid methyltransferase 1 [Source:HGNC Symbol;Acc:HGNC:2977]	0.243736	3.11999	3.21095	0.0746439	0.999865
ENSG00000076382	SPAG5	sperm associated antigen 5 [Source:HGNC Symbol;Acc:HGNC:13452]	-0.363457	1.57839	3.20905	0.0747291	0.999865
ENSG00000146587	RBAK	RB associated KRAB zinc finger [Source:HGNC Symbol;Acc:HGNC:17680]	0.35793	3.27063	3.20388	0.0749617	0.999865
ENSG00000273284		novel transcript, sense intronic to ANKRD12	0.87217	-0.17315	3.20141	0.0750732	0.999865
ENSG00000279861		TEC	-0.318693	2.39654	3.19487	0.0753692	0.999865
ENSG00000226054	MEMO1P1	mediator of cell motility 1 pseudogene 1 [Source:HGNC Symbol;Acc:HGNC:23274]	-0.393421	1.0234	3.18441	0.0758449	0.999865
ENSG00000255819	KLRC4-KLRK1	KLRC4-KLRK1 readthrough [Source:HGNC Symbol;Acc:HGNC:48357]	0.867326	-0.759056	3.18377	0.0758742	0.999865
ENSG00000274227		novel transcript, antisense to ERP29	0.775526	-0.79505	3.18224	0.0759439	0.999865
ENSG00000269982		novel transcript, antisense to TMEM111	0.559417	0.216047	3.1811	0.0759959	0.999865
ENSG00000213714	FAM209B	family with sequence similarity 209 member B [Source:HGNC Symbol;Acc:HGNC:16101]	-0.426968	0.596296	3.17945	0.0760718	0.999865
ENSG00000214391	TUBAP2	tubulin alpha pseudogene 2 [Source:HGNC Symbol;Acc:HGNC:14531]	-0.491598	0.205956	3.17204	0.0764119	0.999865
ENSG00000183718	TRIM52	tripartite motif containing 52 [Source:HGNC Symbol;Acc:HGNC:19024]	0.314932	5.04422	3.1688	0.0765693	0.999865
ENSG00000148655	LRMDA	leucine rich melanocyte differentiation associated [Source:HGNC Symbol;Acc:HGNC:23405]	-0.376414	1.71957	3.16763	0.0766151	0.999865
ENSG00000273133		novel transcript, antisense to CC2D2A	-0.682739	-0.236318	3.16732	0.0766293	0.999865
ENSG00000226138		ATPase, H+ transporting, lysosomal 14kDa, V1 subunit F (ATP6V1F) pseudogene	-0.755967	-0.807151	3.16567	0.0767054	0.999865
ENSG00000139517	LNX2	ligand of numb-protein X 2 [Source:HGNC Symbol;Acc:HGNC:20421]	0.307318	2.45158	3.14935	0.0774633	0.999865
ENSG00000170584	NUDCD2	NudC domain containing 2 [Source:HGNC Symbol;Acc:HGNC:30535]	0.299714	2.79389	3.13591	0.078094	0.999865
ENSG00000005189	REXO5	RNA exonuclease 5 [Source:HGNC Symbol;Acc:HGNC:24661]	0.522042	0.267951	3.13553	0.078112	0.999865
ENSG00000103044	HAS3	hyaluronan synthase 3 [Source:HGNC Symbol;Acc:HGNC:4820]	0.384586	0.954541	3.12174	0.0787648	0.999865
ENSG00000185869	ZNF829	zinc finger protein 829 [Source:HGNC Symbol;Acc:HGNC:34032]	0.410617	1.28852	3.09931	0.0798391	0.999865
ENSG00000171161	ZNF672	zinc finger protein 672 [Source:HGNC Symbol;Acc:HGNC:26179]	-0.160924	5.82689	3.09204	0.0801907	0.999865
ENSG00000250303	LINC02762	long intergenic non-protein coding RNA 2762 [Source:HGNC Symbol;Acc:HGNC:27443]	0.409881	0.740782	3.09131	0.0802262	0.999865
ENSG00000273691		novel transcript, sense intronic to ZNF710	-0.45766	2.34843	3.09107	0.0802395	0.999865
ENSG00000225975	ZNF567-DT	ZNF567 divergent transcript [Source:HGNC Symbol;Acc:HGNC:51281]	0.562764	-0.0666561	3.08929	0.0803242	0.999865
ENSG00000071243	ING3	inhibitor of growth family member 3 [Source:HGNC Symbol;Acc:HGNC:14587]	0.182101	3.8161	3.08772	0.0804004	0.999865
ENSG00000274737		novel transcript, sense intronic to HDAC7	-0.422978	0.463998	3.07878	0.0808362	0.999865
ENSG00000126746	ZNF384	zinc finger protein 384 [Source:HGNC Symbol;Acc:HGNC:11955]	-0.137357	5.85278	3.07661	0.0809426	0.999865
ENSG00000185088	RPS27L	ribosomal protein S27 like [Source:HGNC Symbol;Acc:HGNC:18476]	0.370944	3.16153	3.07389	0.081077	0.999865
ENSG00000165782	PIP4P1	phosphatidylinositol-4,5-bisphosphate 4-phosphatase 1 [Source:HGNC Symbol;Acc:HGNC:19299]	-0.100719	5.66886	3.07372	0.0810843	0.999865
ENSG00000235001	EIF4A1P2	eukaryotic translation initiation factor 4A1 pseudogene 2 [Source:HGNC Symbol;Acc:HGNC:23946]	-0.522106	0.128032	3.06996	0.0812691	0.999865
ENSG00000280157		TEC	-0.511197	0.196777	3.06777	0.0813767	0.999865
ENSG00000261367		novel transcript, antisense to GDPD3	-0.620076	0.201743	3.06114	0.0817044	0.999865
ENSG00000234176	HSPA8P1	heat shock protein family A (Hsp70) member 8 pseudogene 1 [Source:HGNC Symbol;Acc:HGNC:5245]	0.956576	-0.664884	3.05741	0.081889	0.999865
ENSG00000196151	WDSUB1	WD repeat, sterile alpha motif and U-box domain containing 1 [Source:HGNC Symbol;Acc:HGNC:26697]	0.263671	2.32185	3.04494	0.0825101	0.999865
ENSG00000224137	LINC01857	long intergenic non-protein coding RNA 1857 [Source:HGNC Symbol;Acc:HGNC:52673]	0.605944	-0.0545838	3.04385	0.0825647	0.999865
ENSG00000110011	DNAJC4	DnaJ heat shock protein family (Hsp40) member C4 [Source:HGNC Symbol;Acc:HGNC:5271]	-0.184275	5.33896	3.04166	0.0826744	0.999865
ENSG00000270558		chromobox homolog 3 (CBX3) pseudogene	-0.784358	-0.747085	3.03458	0.08303	0.999865
ENSG00000145723	GIN1	gypsy retrotransposon integrase 1 [Source:HGNC Symbol;Acc:HGNC:25959]	0.50712	1.41679	3.03385	0.0830667	0.999865
ENSG00000275902		novel transcript, antisense to HGS	0.591018	-0.341826	3.02288	0.0836214	0.999865
ENSG00000275481		novel transcript	0.622977	-0.134816	3.02001	0.0837671	0.999865
ENSG00000008735	MAPK8IP2	mitogen-activated protein kinase 8 interacting protein 2 [Source:HGNC Symbol;Acc:HGNC:6883]	-0.689787	-0.545337	3.01731	0.0839045	0.999865
ENSG00000235313	HM13-IT1	HM13 intronic transcript 1 [Source:HGNC Symbol;Acc:HGNC:41424]	-0.328808	1.50155	3.01368	0.0840894	0.999865
ENSG00000111875	ASF1A	anti-silencing function 1A histone chaperone [Source:HGNC Symbol;Acc:HGNC:20995]	0.273935	3.85069	3.01281	0.0841341	0.999865
ENSG00000259877	ZNF778-DT	ZNF778 divergent transcript [Source:HGNC Symbol;Acc:HGNC:56034]	0.426251	1.24857	3.01245	0.0841526	0.999865
ENSG00000255967	HADHAP2	HADHA pseudogene 2 [Source:HGNC Symbol;Acc:HGNC:38585]	0.684047	-0.544878	3.01216	0.0841672	0.999865
ENSG00000055957	ITIH1	inter-alpha-trypsin inhibitor heavy chain 1 [Source:HGNC Symbol;Acc:HGNC:6166]	0.666695	-0.433386	3.00113	0.0847332	0.999865
ENSG00000185267	CDNF	cerebral dopamine neurotrophic factor [Source:HGNC Symbol;Acc:HGNC:24913]	-0.672474	-0.55542	2.99763	0.0849136	0.999865
ENSG00000163960	UBXN7	UBX domain protein 7 [Source:HGNC Symbol;Acc:HGNC:29119]	0.138596	5.94929	2.99135	0.085238	0.999865
ENSG00000138778	CENPE	centromere protein E [Source:HGNC Symbol;Acc:HGNC:1856]	0.519118	0.965496	2.99064	0.085275	0.999865
ENSG00000140993	TIGD7	tigger transposable element derived 7 [Source:HGNC Symbol;Acc:HGNC:18331]	0.384283	2.39004	2.97208	0.0862432	0.999865
ENSG00000196407	THEM5	thioesterase superfamily member 5 [Source:HGNC Symbol;Acc:HGNC:26755]	-0.993893	-1.00347	2.96972	0.0863667	0.999865
ENSG00000259865		novel transcript	0.517518	2.9083	2.96527	0.0866194	0.999865
ENSG00000279434		TEC	-0.747846	-0.697905	2.95722	0.0870267	0.999865
ENSG00000228232	GAPDHP1	glyceraldehyde-3-phosphate dehydrogenase pseudogene 1 [Source:HGNC Symbol;Acc:HGNC:4159]	-0.303907	1.70481	2.95693	0.0870421	0.999865
ENSG00000205809	KLRC2	killer cell lectin like receptor C2 [Source:HGNC Symbol;Acc:HGNC:6375]	0.941995	-0.498251	2.9489	0.0874691	0.999865
ENSG00000274034	MIR6813	microRNA 6813 [Source:HGNC Symbol;Acc:HGNC:50017]	0.876764	-0.89709	2.94272	0.0877989	0.999865
ENSG00000145779	TNFAIP8	TNF alpha induced protein 8 [Source:HGNC Symbol;Acc:HGNC:17260]	0.204029	6.23429	2.94264	0.0878031	0.999865
ENSG00000240303	ACAD11	acyl-CoA dehydrogenase family member 11 [Source:HGNC Symbol;Acc:HGNC:30211]	0.585527	-0.100089	2.9353	0.0881968	0.999865
ENSG00000267698		novel transcript, antisense to CLIP3 and THAP8	0.584873	-0.570362	2.9331	0.0883155	0.999865
ENSG00000164053	ATRIP	ATR interacting protein [Source:HGNC Symbol;Acc:HGNC:33499]	-0.185321	3.44822	2.93091	0.0884336	0.999865
ENSG00000051596	THOC3	THO complex 3 [Source:HGNC Symbol;Acc:HGNC:19072]	0.331318	2.40191	2.92796	0.0885929	0.999865
ENSG00000112874	NUDT12	nudix hydrolase 12 [Source:HGNC Symbol;Acc:HGNC:18826]	0.773444	-0.147446	2.92786	0.0885983	0.999865
ENSG00000274902		novel transcript	-0.630895	0.198269	2.9183	0.0891164	0.999865
ENSG00000155329	ZCCHC10	zinc finger CCHC-type containing 10 [Source:HGNC Symbol;Acc:HGNC:25954]	0.47665	2.48282	2.91638	0.0892276	0.999865
ENSG00000251692	PTX4	pentraxin 4 [Source:HGNC Symbol;Acc:HGNC:14171]	-0.800763	-0.747161	2.91291	0.08941	0.999865
ENSG00000280128		TEC	0.307227	4.02177	2.91201	0.0894616	0.999865
ENSG00000207547	MIR25	microRNA 25 [Source:HGNC Symbol;Acc:HGNC:31609]	0.674125	-0.476893	2.91179	0.0894714	0.999865
ENSG00000259291	ZNF710-AS1	ZNF710 antisense RNA 1 [Source:HGNC Symbol;Acc:HGNC:53141]	-0.207492	3.08732	2.91159	0.0894824	0.999865
ENSG00000196456	ZNF775	zinc finger protein 775 [Source:HGNC Symbol;Acc:HGNC:28501]	-0.301319	2.12002	2.90662	0.0897542	0.999865
ENSG00000274070	CASTOR2	cytosolic arginine sensor for mTORC1 subunit 2 [Source:HGNC Symbol;Acc:HGNC:37073]	-0.399311	1.04138	2.9064	0.0897661	0.999865
ENSG00000224531	SMIM13	small integral membrane protein 13 [Source:HGNC Symbol;Acc:HGNC:27356]	0.385351	1.72093	2.90108	0.0900585	0.999865
ENSG00000196569	LAMA2	laminin subunit alpha 2 [Source:HGNC Symbol;Acc:HGNC:6482]	-0.559458	0.101362	2.89837	0.0902076	0.999865
ENSG00000228446	ANKRD49P1	ANKRD49 pseudogene 1 [Source:HGNC Symbol;Acc:HGNC:54619]	-0.663414	-0.587632	2.88952	0.0906969	0.999865
ENSG00000174564	IL20RB	interleukin 20 receptor subunit beta [Source:HGNC Symbol;Acc:HGNC:6004]	-0.518469	-0.129017	2.88869	0.0907431	0.999865
ENSG00000232024	LSM12P1	LSM12 pseudogene 1 [Source:HGNC Symbol;Acc:HGNC:32453]	-0.279131	1.32508	2.88673	0.0908516	0.999865
ENSG00000124275	MTRR	5-methyltetrahydrofolate-homocysteine methyltransferase reductase [Source:HGNC Symbol;Acc:HGNC:7473]	0.255152	4.02589	2.88662	0.0908577	0.999865
ENSG00000103540	CCP110	centriolar coiled-coil protein 110 [Source:HGNC Symbol;Acc:HGNC:24342]	0.240174	3.7234	2.88399	0.0910043	0.999865
ENSG00000169629	RGPD8	RANBP2 like and GRIP domain containing 8 [Source:HGNC Symbol;Acc:HGNC:9849]	0.737664	-0.202736	2.88298	0.0910603	0.999865
ENSG00000272086	GOLPH3-DT	GOLPH3 divergent transcript [Source:HGNC Symbol;Acc:HGNC:55231]	-0.403636	0.309966	2.88275	0.0910732	0.999865
ENSG00000111962	UST	uronyl 2-sulfotransferase [Source:HGNC Symbol;Acc:HGNC:17223]	0.327658	2.06353	2.87958	0.0912498	0.999865
ENSG00000257698	GIHCG	GIHCG inhibitor of miR-200b/200a/429 expression [Source:HGNC Symbol;Acc:HGNC:52649]	0.355177	1.29099	2.87712	0.091387	0.999865
ENSG00000167130	DOLPP1	dolichyldiphosphatase 1 [Source:HGNC Symbol;Acc:HGNC:29565]	-0.159419	3.40242	2.87412	0.0915553	0.999865
ENSG00000240024	LINC00888	long intergenic non-protein coding RNA 888 [Source:HGNC Symbol;Acc:HGNC:48575]	0.49034	0.275137	2.87403	0.0915605	0.999865
ENSG00000169918	OTUD7A	OTU deubiquitinase 7A [Source:HGNC Symbol;Acc:HGNC:20718]	0.39908	1.85133	2.85777	0.0924761	0.999865
ENSG00000105723	GSK3A	glycogen synthase kinase 3 alpha [Source:HGNC Symbol;Acc:HGNC:4616]	-0.187319	5.96527	2.85751	0.0924909	0.999865
ENSG00000180938	ZNF572	zinc finger protein 572 [Source:HGNC Symbol;Acc:HGNC:26758]	0.537868	0.110693	2.85604	0.0925742	0.999865
ENSG00000271304	DPRXP2	divergent-paired related homeobox pseudogene 2 [Source:HGNC Symbol;Acc:HGNC:32168]	-0.827111	-0.605516	2.85481	0.0926442	0.999865
ENSG00000223553	SMPD4P1	sphingomyelin phosphodiesterase 4 pseudogene 1 [Source:HGNC Symbol;Acc:HGNC:39673]	-1.023	-0.873786	2.85458	0.092657	0.999865
ENSG00000147669	POLR2K	RNA polymerase II, I and III subunit K [Source:HGNC Symbol;Acc:HGNC:9198]	0.668752	1.53046	2.85283	0.0927711	0.999865
ENSG00000164398	ACSL6	acyl-CoA synthetase long chain family member 6 [Source:HGNC Symbol;Acc:HGNC:16496]	0.362169	2.77863	2.84113	0.0934237	0.999865
ENSG00000134058	CDK7	cyclin dependent kinase 7 [Source:HGNC Symbol;Acc:HGNC:1778]	0.174017	3.25235	2.83897	0.093548	0.999865
ENSG00000213026	CFL1P4	cofilin 1 pseudogene 4 [Source:HGNC Symbol;Acc:HGNC:1880]	-0.321423	2.26403	2.83613	0.0937107	0.999865
ENSG00000249565	SERBP1P5	SERPINE1 mRNA binding protein 1 pseudogene 5 [Source:HGNC Symbol;Acc:HGNC:44632]	-0.239076	2.02238	2.83546	0.093749	0.999865
ENSG00000181163	NPM1	nucleophosmin 1 [Source:HGNC Symbol;Acc:HGNC:7910]	0.210379	6.77283	2.8304	0.0940407	0.999865
ENSG00000205609	EIF3CL	eukaryotic translation initiation factor 3 subunit C like [Source:HGNC Symbol;Acc:HGNC:26347]	1.44746	2.27052	2.82981	0.0941252	0.999865
ENSG00000059769	DNAJC25	DnaJ heat shock protein family (Hsp40) member C25 [Source:HGNC Symbol;Acc:HGNC:34187]	0.322266	1.70929	2.82816	0.09417	0.999865
ENSG00000237668	RPS15AP38	ribosomal protein S15a pseudogene 38 [Source:HGNC Symbol;Acc:HGNC:36523]	-1.04668	-0.734617	2.82693	0.0942409	0.999865
ENSG00000143401	ANP32E	acidic nuclear phosphoprotein 32 family member E [Source:HGNC Symbol;Acc:HGNC:16673]	0.239528	5.0973	2.82169	0.0945447	0.999865
ENSG00000277142	LINC00235	long intergenic non-protein coding RNA 235 [Source:HGNC Symbol;Acc:HGNC:14138]	0.621794	-0.203974	2.82116	0.0945754	0.999865
ENSG00000064703	DDX20	DEAD-box helicase 20 [Source:HGNC Symbol;Acc:HGNC:2743]	0.148763	3.99215	2.81685	0.0948256	0.999865
ENSG00000167842	MIS12	MIS12 kinetochore complex component [Source:HGNC Symbol;Acc:HGNC:24967]	0.22658	3.93523	2.81564	0.0948965	0.999865
ENSG00000207034		Y RNA [Source:RFAM;Acc:RF00019]	-0.519185	-0.0584547	2.81214	0.0951004	0.999865
ENSG00000169857	AVEN	apoptosis and caspase activation inhibitor [Source:HGNC Symbol;Acc:HGNC:13509]	-0.23023	2.16182	2.80756	0.0953681	0.999865
ENSG00000255045		novel transcript	0.797321	-0.710885	2.80521	0.0955064	0.999865
ENSG00000271851		novel transcript, sense intronic to STX8	0.44768	0.472008	2.804	0.0955775	0.999865
ENSG00000171827	ZNF570	zinc finger protein 570 [Source:HGNC Symbol;Acc:HGNC:26416]	0.315159	1.97702	2.8025	0.0956651	0.999865
ENSG00000171502	COL24A1	collagen type XXIV alpha 1 chain [Source:HGNC Symbol;Acc:HGNC:20821]	0.728291	-0.891255	2.80068	0.0957725	0.999865
ENSG00000246203		novel pseudogene	-0.38987	0.396226	2.79996	0.0958149	0.999865
ENSG00000133657	ATP13A3	ATPase 13A3 [Source:HGNC Symbol;Acc:HGNC:24113]	0.256115	4.57322	2.796	0.096048	0.999865
ENSG00000197044	ZNF441	zinc finger protein 441 [Source:HGNC Symbol;Acc:HGNC:20875]	0.449218	2.23743	2.79412	0.0961612	0.999865
ENSG00000075407	ZNF37A	zinc finger protein 37A [Source:HGNC Symbol;Acc:HGNC:13102]	0.212315	3.939	2.78809	0.0965163	0.999865
ENSG00000244486	SCARF2	scavenger receptor class F member 2 [Source:HGNC Symbol;Acc:HGNC:19869]	-0.350124	1.79284	2.77792	0.097122	0.999865
ENSG00000277224	H2BC7	H2B clustered histone 7 [Source:HGNC Symbol;Acc:HGNC:4752]	0.77229	-0.401065	2.77566	0.0972571	0.999865
ENSG00000102309	PIN4	peptidylprolyl cis/trans isomerase, NIMA-interacting 4 [Source:HGNC Symbol;Acc:HGNC:8992]	0.292981	1.90098	2.76711	0.0977709	0.999865
ENSG00000204860	FAM201A	family with sequence similarity 201 member A [Source:HGNC Symbol;Acc:HGNC:27239]	0.658686	-0.210772	2.76659	0.0978021	0.999865
ENSG00000184307	ZDHHC23	zinc finger DHHC-type palmitoyltransferase 23 [Source:HGNC Symbol;Acc:HGNC:28654]	0.341167	2.13301	2.76555	0.0978647	0.999865
ENSG00000144034	TPRKB	TP53RK binding protein [Source:HGNC Symbol;Acc:HGNC:24259]	0.26494	2.32763	2.7609	0.0981453	0.999865
ENSG00000243964	RPL23AP65	ribosomal protein L23a pseudogene 65 [Source:HGNC Symbol;Acc:HGNC:36289]	0.659042	2.94529	2.76052	0.0982028	0.999865
ENSG00000185238	PRMT3	protein arginine methyltransferase 3 [Source:HGNC Symbol;Acc:HGNC:30163]	0.239413	2.67497	2.75731	0.0983627	0.999865
ENSG00000251562	MALAT1	metastasis associated lung adenocarcinoma transcript 1 [Source:HGNC Symbol;Acc:HGNC:29665]	0.388659	11.6565	2.75232	0.098667	0.999865
ENSG00000273314		novel transcript, antisense to CUL1	0.475069	0.216351	2.74653	0.0990185	0.999865
ENSG00000137692	DCUN1D5	defective in cullin neddylation 1 domain containing 5 [Source:HGNC Symbol;Acc:HGNC:28409]	0.322812	2.34367	2.74651	0.0990192	0.999865
ENSG00000211460	TSN	translin [Source:HGNC Symbol;Acc:HGNC:12379]	0.131371	5.26904	2.74589	0.0990575	0.999865
ENSG00000134077	THUMPD3	THUMP domain containing 3 [Source:HGNC Symbol;Acc:HGNC:24493]	0.168309	3.99425	2.74042	0.0993922	0.999865
ENSG00000107938	EDRF1	erythroid differentiation regulatory factor 1 [Source:HGNC Symbol;Acc:HGNC:24640]	0.185914	4.30637	2.73824	0.0995258	0.999865
ENSG00000234337		tropomyosin 1 (alpha) (TPM1) pseudogene	-0.531153	-0.481628	2.73749	0.0995717	0.999865
ENSG00000204745		anaphase promoting complex subunit 1 (ANAPC1) pseudogene	0.772477	-0.0161839	2.73506	0.0997212	0.999865
ENSG00000175906	ARL4D	ADP ribosylation factor like GTPase 4D [Source:HGNC Symbol;Acc:HGNC:656]	0.375344	0.616857	2.73206	0.0999059	0.999865
ENSG00000185414	MRPL30	mitochondrial ribosomal protein L30 [Source:HGNC Symbol;Acc:HGNC:14036]	0.20198	3.66567	2.73132	0.0999513	0.999865
ENSG00000123416	TUBA1B	tubulin alpha 1b [Source:HGNC Symbol;Acc:HGNC:18809]	-0.175348	7.13614	2.7239	0.10041	0.999865
ENSG00000158793	NIT1	nitrilase 1 [Source:HGNC Symbol;Acc:HGNC:7828]	-0.122868	4.91233	2.71888	0.100722	0.999865
ENSG00000123612	ACVR1C	activin A receptor type 1C [Source:HGNC Symbol;Acc:HGNC:18123]	0.699796	0.278929	2.71736	0.100817	0.999865
ENSG00000248559		novel transcript	-0.703085	-0.548383	2.70859	0.101364	0.999865
ENSG00000138398	PPIG	peptidylprolyl isomerase G [Source:HGNC Symbol;Acc:HGNC:14650]	0.256313	5.63279	2.70805	0.101402	0.999865
ENSG00000086475	SEPHS1	selenophosphate synthetase 1 [Source:HGNC Symbol;Acc:HGNC:19685]	0.154335	4.07319	2.70317	0.101705	0.999865
ENSG00000184182	UBE2F	ubiquitin conjugating enzyme E2 F (putative) [Source:HGNC Symbol;Acc:HGNC:12480]	0.191529	3.52547	2.70019	0.101892	0.999865
ENSG00000228477		ribosomal protein S2 (RPS2) pseudogene	-0.485985	-0.012982	2.69998	0.101905	0.999865
ENSG00000169019	COMMD8	COMM domain containing 8 [Source:HGNC Symbol;Acc:HGNC:26036]	0.61239	2.23068	2.69892	0.101994	0.999865
ENSG00000180488	MIGA1	mitoguardin 1 [Source:HGNC Symbol;Acc:HGNC:24741]	0.289737	3.08801	2.68555	0.102819	0.999865
ENSG00000204685	STARD7-AS1	STARD7 antisense RNA 1 [Source:HGNC Symbol;Acc:HGNC:40827]	0.230588	2.03502	2.68515	0.102844	0.999865
ENSG00000213433	RPLP1P6	ribosomal protein lateral stalk subunit P1 pseudogene 6 [Source:HGNC Symbol;Acc:HGNC:35809]	0.594728	-0.42585	2.68459	0.10288	0.999865
ENSG00000268069		novel transcript, antisense to HDAC7	-0.455161	0.407754	2.68377	0.102932	0.999865
ENSG00000137500	CCDC90B	coiled-coil domain containing 90B [Source:HGNC Symbol;Acc:HGNC:28108]	0.22089	3.37271	2.68152	0.103076	0.999865
ENSG00000148985	PGAP2	post-GPI attachment to proteins 2 [Source:HGNC Symbol;Acc:HGNC:17893]	-0.137358	4.08305	2.67784	0.103311	0.999865
ENSG00000286219	NOTCH2NLC	notch 2 N-terminal like C [Source:HGNC Symbol;Acc:HGNC:53924]	0.780976	-0.777236	2.67782	0.103312	0.999865
ENSG00000100410	PHF5A	PHD finger protein 5A [Source:HGNC Symbol;Acc:HGNC:18000]	0.371753	3.04696	2.67732	0.103348	0.999865
ENSG00000165997	ARL5B	ADP ribosylation factor like GTPase 5B [Source:HGNC Symbol;Acc:HGNC:23052]	0.364763	3.35509	2.67268	0.103648	0.999865
ENSG00000086544	ITPKC	inositol-trisphosphate 3-kinase C [Source:HGNC Symbol;Acc:HGNC:14897]	-0.169223	4.24031	2.67116	0.103739	0.999865
ENSG00000106086	PLEKHA8	pleckstrin homology domain containing A8 [Source:HGNC Symbol;Acc:HGNC:30037]	0.292678	2.58656	2.66932	0.103857	0.999865
ENSG00000224424	PRKAR2A-AS1	PRKAR2A antisense RNA 1 [Source:HGNC Symbol;Acc:HGNC:40471]	-0.426967	0.286201	2.66778	0.103957	0.999865
ENSG00000138326	RPS24	ribosomal protein S24 [Source:HGNC Symbol;Acc:HGNC:10411]	0.343117	6.08896	2.66584	0.104103	0.999865
ENSG00000129810	SGO1	shugoshin 1 [Source:HGNC Symbol;Acc:HGNC:25088]	0.61753	-0.0813725	2.66342	0.104238	0.999865
ENSG00000151353	TMEM18	transmembrane protein 18 [Source:HGNC Symbol;Acc:HGNC:25257]	0.182307	4.07418	2.66278	0.104279	0.999865
ENSG00000225931		novel transcript	-0.542327	-0.0101691	2.66174	0.104346	0.999865
ENSG00000167785	ZNF558	zinc finger protein 558 [Source:HGNC Symbol;Acc:HGNC:26422]	0.282684	3.43016	2.6548	0.104796	0.999865
ENSG00000136143	SUCLA2	succinate-CoA ligase ADP-forming subunit beta [Source:HGNC Symbol;Acc:HGNC:11448]	0.190473	3.5991	2.64351	0.105533	0.999865
ENSG00000270629	NBPF14	NBPF member 14 [Source:HGNC Symbol;Acc:HGNC:25232]	-0.23521	3.03469	2.64215	0.105622	0.999865
ENSG00000255837	TAS2R20	taste 2 receptor member 20 [Source:HGNC Symbol;Acc:HGNC:19109]	0.64652	-0.117417	2.64091	0.105704	0.999865
ENSG00000182247	UBE2E2	ubiquitin conjugating enzyme E2 E2 [Source:HGNC Symbol;Acc:HGNC:12478]	0.22412	3.08469	2.63782	0.105906	0.999865
ENSG00000242282		novel transcript	0.48342	0.127545	2.63389	0.106165	0.999865
ENSG00000119685	TTLL5	tubulin tyrosine ligase like 5 [Source:HGNC Symbol;Acc:HGNC:19963]	-0.195187	3.28172	2.63098	0.106357	0.999865
ENSG00000132849	PATJ	PATJ crumbs cell polarity complex component [Source:HGNC Symbol;Acc:HGNC:28881]	0.232667	4.26301	2.62974	0.106439	0.999865
ENSG00000102781	KATNAL1	katanin catalytic subunit A1 like 1 [Source:HGNC Symbol;Acc:HGNC:28361]	0.326687	1.40008	2.62756	0.106583	0.999865
ENSG00000183763	TRAIP	TRAF interacting protein [Source:HGNC Symbol;Acc:HGNC:30764]	0.341472	0.745953	2.62189	0.106959	0.999865
ENSG00000236409	NRADDP	neurotrophin receptor associated death domain, pseudogene [Source:HGNC Symbol;Acc:HGNC:19337]	-0.471229	0.44414	2.62123	0.107003	0.999865
ENSG00000236801	RPL24P8	RPL24 pseudogene 8 [Source:HGNC Symbol;Acc:HGNC:36409]	-0.542667	0.389236	2.62021	0.107071	0.999865
ENSG00000165304	MELK	maternal embryonic leucine zipper kinase [Source:HGNC Symbol;Acc:HGNC:16870]	0.898613	-0.915068	2.61932	0.10713	0.999865
ENSG00000106546	AHR	aryl hydrocarbon receptor [Source:HGNC Symbol;Acc:HGNC:348]	0.267522	4.25652	2.61842	0.10719	0.999865
ENSG00000228205		ribosomal protein S3 (RPS3) pseudogene	0.318077	2.56438	2.61688	0.107293	0.999865
ENSG00000163866	SMIM12	small integral membrane protein 12 [Source:HGNC Symbol;Acc:HGNC:25154]	-0.107608	5.14558	2.61598	0.107353	0.999865
ENSG00000237950	LINC02918	long intergenic non-protein coding RNA 2918 [Source:HGNC Symbol;Acc:HGNC:55649]	0.605794	-0.377113	2.61135	0.107662	0.999865
ENSG00000174915	PTDSS2	phosphatidylserine synthase 2 [Source:HGNC Symbol;Acc:HGNC:15463]	-0.178901	3.97608	2.60987	0.107761	0.999865
ENSG00000178429	RPS3AP5	RPS3A pseudogene 5 [Source:HGNC Symbol;Acc:HGNC:23744]	0.954156	0.631546	2.6094	0.107816	0.999865
ENSG00000281344	HELLPAR	HELLP associated long non-coding RNA [Source:HGNC Symbol;Acc:HGNC:43984]	-0.798298	0.275697	2.60455	0.108123	0.999865
ENSG00000102053	ZC3H12B	zinc finger CCCH-type containing 12B [Source:HGNC Symbol;Acc:HGNC:17407]	0.497588	0.132839	2.60428	0.108137	0.999865
ENSG00000107130	NCS1	neuronal calcium sensor 1 [Source:HGNC Symbol;Acc:HGNC:3953]	-0.676016	-0.571917	2.60414	0.108146	0.999865
ENSG00000265681	RPL17	ribosomal protein L17 [Source:HGNC Symbol;Acc:HGNC:10307]	0.346281	1.10936	2.60394	0.10816	0.999865
ENSG00000126953	TIMM8A	translocase of inner mitochondrial membrane 8A [Source:HGNC Symbol;Acc:HGNC:11817]	0.291802	1.4577	2.60243	0.108261	0.999865
ENSG00000149489	ROM1	retinal outer segment membrane protein 1 [Source:HGNC Symbol;Acc:HGNC:10254]	0.347303	0.63953	2.59937	0.108468	0.999865
ENSG00000149646	CNBD2	cyclic nucleotide binding domain containing 2 [Source:HGNC Symbol;Acc:HGNC:16145]	0.476336	0.2483	2.59859	0.10852	0.999865
ENSG00000144357	UBR3	ubiquitin protein ligase E3 component n-recognin 3 [Source:HGNC Symbol;Acc:HGNC:30467]	0.18235	4.33307	2.59683	0.108639	0.999865
ENSG00000146414	SHPRH	SNF2 histone linker PHD RING helicase [Source:HGNC Symbol;Acc:HGNC:19336]	0.245303	3.49019	2.59476	0.10878	0.999865
ENSG00000168566	SNRNP48	small nuclear ribonucleoprotein U11/U12 subunit 48 [Source:HGNC Symbol;Acc:HGNC:21368]	0.220588	3.77522	2.59445	0.1088	0.999865
ENSG00000157593	SLC35B2	solute carrier family 35 member B2 [Source:HGNC Symbol;Acc:HGNC:16872]	-0.141511	4.46899	2.59426	0.108813	0.999865
ENSG00000225580	PA2G4P5	proliferation-associated 2G4 pseudogene 5 [Source:HGNC Symbol;Acc:HGNC:32218]	-0.715938	-0.60171	2.59346	0.108868	0.999865
ENSG00000285967	NIPBL-DT	NIPBL divergent transcript [Source:HGNC Symbol;Acc:HGNC:51293]	0.383064	3.19783	2.59312	0.108898	0.999865
ENSG00000279670		TEC	0.741745	-0.778767	2.58975	0.109119	0.999865
ENSG00000126777	KTN1	kinectin 1 [Source:HGNC Symbol;Acc:HGNC:6467]	0.221207	6.04257	2.58597	0.109376	0.999865
ENSG00000153140	CETN3	centrin 3 [Source:HGNC Symbol;Acc:HGNC:1868]	0.585031	0.457108	2.57988	0.109792	0.999865
ENSG00000172915	NBEA	neurobeachin [Source:HGNC Symbol;Acc:HGNC:7648]	0.475205	0.544393	2.57973	0.109803	0.999865
ENSG00000137145	DENND4C	DENN domain containing 4C [Source:HGNC Symbol;Acc:HGNC:26079]	0.223275	4.16206	2.57883	0.109864	0.999865
ENSG00000177425	PAWR	pro-apoptotic WT1 regulator [Source:HGNC Symbol;Acc:HGNC:8614]	0.394017	1.87458	2.57536	0.110102	0.999865
ENSG00000161904	LEMD2	LEM domain nuclear envelope protein 2 [Source:HGNC Symbol;Acc:HGNC:21244]	-0.0958205	6.5674	2.5751	0.11012	0.999865
ENSG00000083535	PIBF1	progesterone immunomodulatory binding factor 1 [Source:HGNC Symbol;Acc:HGNC:23352]	0.299508	2.70513	2.57028	0.110451	0.999865
ENSG00000253144		pseudogene similat to part of cold shock domain containing E1, RNA-binding CSDE1	-0.20089	2.71063	2.56407	0.11088	0.999865
ENSG00000243279	PRAF2	PRA1 domain family member 2 [Source:HGNC Symbol;Acc:HGNC:28911]	-0.232546	3.38408	2.55488	0.111518	0.999865
ENSG00000246898	LINC00920	long intergenic non-protein coding RNA 920 [Source:HGNC Symbol;Acc:HGNC:48611]	0.457721	0.67905	2.55259	0.111677	0.999865
ENSG00000128000	ZNF780B	zinc finger protein 780B [Source:HGNC Symbol;Acc:HGNC:33109]	0.34797	4.22863	2.5525	0.111699	0.999865
ENSG00000167733	HSD11B1L	hydroxysteroid 11-beta dehydrogenase 1 like [Source:HGNC Symbol;Acc:HGNC:30419]	-0.35568	0.974281	2.54843	0.111968	0.999865
ENSG00000226553	IMPDH1P7	inosine monophosphate dehydrogenase 1 pseudogene 7 [Source:HGNC Symbol;Acc:HGNC:33962]	-0.516412	0.2032	2.54667	0.11209	0.999865
ENSG00000174903	RAB1B	RAB1B, member RAS oncogene family [Source:HGNC Symbol;Acc:HGNC:18370]	-0.190383	7.97078	2.54458	0.112237	0.999865
ENSG00000111726	CMAS	cytidine monophosphate N-acetylneuraminic acid synthetase [Source:HGNC Symbol;Acc:HGNC:18290]	0.193134	3.64143	2.54069	0.11251	0.999865
ENSG00000198894	CIPC	CLOCK interacting pacemaker [Source:HGNC Symbol;Acc:HGNC:20365]	0.211818	3.37456	2.53852	0.112663	0.999865
ENSG00000225213		novel transcript, sense intronic to RSU1	-0.656734	-0.616615	2.53591	0.112846	0.999865
ENSG00000131876	SNRPA1	small nuclear ribonucleoprotein polypeptide A' [Source:HGNC Symbol;Acc:HGNC:11152]	0.163889	4.32943	2.5326	0.113081	0.999865
ENSG00000166902	MRPL16	mitochondrial ribosomal protein L16 [Source:HGNC Symbol;Acc:HGNC:14476]	-0.135489	4.42708	2.52062	0.113931	0.999865
ENSG00000159403	C1R	complement C1r [Source:HGNC Symbol;Acc:HGNC:1246]	-0.33043	1.53396	2.51928	0.114026	0.999865
ENSG00000250318		ribosomal protein L13a (RPL13A) pseudogene	-0.245801	2.46204	2.51461	0.11436	0.999865
ENSG00000158796	DEDD	death effector domain containing [Source:HGNC Symbol;Acc:HGNC:2755]	-0.121413	5.58703	2.51241	0.114517	0.999865
ENSG00000151502	VPS26B	VPS26, retromer complex component B [Source:HGNC Symbol;Acc:HGNC:28119]	-0.107098	6.37999	2.51235	0.114522	0.999865
ENSG00000198406	BZW1P2	basic leucine zipper and W2 domains 1 pseudogene 2 [Source:HGNC Symbol;Acc:HGNC:33954]	-0.620323	-0.342053	2.51096	0.114621	0.999865
ENSG00000136144	RCBTB1	RCC1 and BTB domain containing protein 1 [Source:HGNC Symbol;Acc:HGNC:18243]	0.29134	4.0254	2.51021	0.114679	0.999865
ENSG00000254275	LINC00824	long intergenic non-protein coding RNA 824 [Source:HGNC Symbol;Acc:HGNC:50281]	0.688234	-0.296773	2.5068	0.114921	0.999865
ENSG00000274525		general transcription factor IIi (GTF2I) pseudogene	-1.02026	0.38526	2.50704	0.114929	0.999865
ENSG00000175322	ZNF519	zinc finger protein 519 [Source:HGNC Symbol;Acc:HGNC:30574]	0.419469	1.15099	2.49792	0.115562	0.999865
ENSG00000111725	PRKAB1	protein kinase AMP-activated non-catalytic subunit beta 1 [Source:HGNC Symbol;Acc:HGNC:9378]	-0.110527	5.30455	2.49763	0.115582	0.999865
ENSG00000031691	CENPQ	centromere protein Q [Source:HGNC Symbol;Acc:HGNC:21347]	0.683899	0.334121	2.48705	0.116352	0.999865
ENSG00000105617	LENG1	leukocyte receptor cluster member 1 [Source:HGNC Symbol;Acc:HGNC:15502]	-0.168015	3.78378	2.48237	0.116694	0.999865
ENSG00000214402	LCNL1	lipocalin like 1 [Source:HGNC Symbol;Acc:HGNC:34436]	0.781322	-0.734182	2.48112	0.116785	0.999865
ENSG00000149922	TBX6	T-box transcription factor 6 [Source:HGNC Symbol;Acc:HGNC:11605]	-0.427131	0.854047	2.4792	0.116926	0.999865
ENSG00000064102	INTS13	integrator complex subunit 13 [Source:HGNC Symbol;Acc:HGNC:20174]	0.184347	3.50925	2.4767	0.11711	0.999865
ENSG00000177150	FAM210A	family with sequence similarity 210 member A [Source:HGNC Symbol;Acc:HGNC:28346]	0.268223	2.22293	2.47446	0.117275	0.999865
ENSG00000196177	ACADSB	acyl-CoA dehydrogenase short/branched chain [Source:HGNC Symbol;Acc:HGNC:91]	0.288184	3.23077	2.47386	0.117319	0.999865
ENSG00000054356	PTPRN	protein tyrosine phosphatase receptor type N [Source:HGNC Symbol;Acc:HGNC:9676]	-0.849605	-0.502293	2.47185	0.117466	0.999865
ENSG00000150907	FOXO1	forkhead box O1 [Source:HGNC Symbol;Acc:HGNC:3819]	0.156283	5.22218	2.47116	0.117518	0.999865
ENSG00000172500	FIBP	FGF1 intracellular binding protein [Source:HGNC Symbol;Acc:HGNC:3705]	-0.189061	5.20552	2.46806	0.117747	0.999865
ENSG00000197969	VPS13A	vacuolar protein sorting 13 homolog A [Source:HGNC Symbol;Acc:HGNC:1908]	0.307324	4.30116	2.46205	0.118201	0.999865
ENSG00000259429	UBE2Q2P2	UBE2Q2 pseudogene 2 [Source:HGNC Symbol;Acc:HGNC:37440]	0.732258	-0.86054	2.46082	0.118283	0.999865
ENSG00000085274	MYNN	myoneurin [Source:HGNC Symbol;Acc:HGNC:14955]	0.372749	3.19952	2.45757	0.118532	0.999865
ENSG00000162407	PLPP3	phospholipid phosphatase 3 [Source:HGNC Symbol;Acc:HGNC:9229]	-0.711284	-0.499545	2.45613	0.118633	0.999865
ENSG00000180764	PIPSL	PIP5K1A and PSMD4 like (pseudogene) [Source:HGNC Symbol;Acc:HGNC:23733]	-0.404017	0.476885	2.45514	0.118706	0.999865
ENSG00000169762	TAPT1	transmembrane anterior posterior transformation 1 [Source:HGNC Symbol;Acc:HGNC:26887]	0.177745	4.36945	2.45479	0.118732	0.999865
ENSG00000177688	SUMO4	small ubiquitin like modifier 4 [Source:HGNC Symbol;Acc:HGNC:21181]	0.753615	-0.376471	2.45346	0.118831	0.999865
ENSG00000146463	ZMYM4	zinc finger MYM-type containing 4 [Source:HGNC Symbol;Acc:HGNC:13055]	0.182778	4.39517	2.45331	0.118842	0.999865
ENSG00000114270	COL7A1	collagen type VII alpha 1 chain [Source:HGNC Symbol;Acc:HGNC:2214]	-0.374564	1.5522	2.45024	0.119073	0.999865
ENSG00000228002	DHX9P1	DEAH-box helicase 9 pseudogene 1 [Source:HGNC Symbol;Acc:HGNC:2751]	-0.294132	1.53086	2.4476	0.11927	0.999865
ENSG00000266296	ARIH2P1	ariadne RBR E3 ubiquitin protein ligase 2 pseudogene 1 [Source:HGNC Symbol;Acc:HGNC:31732]	0.475257	-0.135895	2.44415	0.119529	0.999865
ENSG00000164970	FAM219A	family with sequence similarity 219 member A [Source:HGNC Symbol;Acc:HGNC:19920]	-0.144673	4.4274	2.4429	0.119623	0.999865
ENSG00000212864	RNF208	ring finger protein 208 [Source:HGNC Symbol;Acc:HGNC:25420]	-0.555831	0.557181	2.4408	0.119781	0.999865
ENSG00000211724	TRBV6-6	T cell receptor beta variable 6-6 [Source:HGNC Symbol;Acc:HGNC:12231]	-0.374963	1.31636	2.44077	0.119784	0.999865
ENSG00000116539	ASH1L	ASH1 like histone lysine methyltransferase [Source:HGNC Symbol;Acc:HGNC:19088]	0.155011	5.81876	2.43777	0.12001	0.999865
ENSG00000225544		pseudogene similar to part of metallophosphoesterase 1 (MPPE1)	0.838432	-0.473787	2.43297	0.120373	0.999865
ENSG00000131375	CAPN7	calpain 7 [Source:HGNC Symbol;Acc:HGNC:1484]	0.255638	3.94047	2.43212	0.120438	0.999865
ENSG00000255833	TIFAB	TIFA inhibitor [Source:HGNC Symbol;Acc:HGNC:34024]	-0.38883	0.930893	2.43094	0.120527	0.999865
ENSG00000187866	PABIR1	PP2A Aalpha (PPP2R1A) and B55A (PPP2R2A) interacting phosphatase regulator 1 [Source:HGNC Symbol;Acc:HGNC:23490]	0.109494	4.49344	2.42735	0.1208	0.999865
ENSG00000245904	BTG1-DT	BTG1 divergent transcript [Source:HGNC Symbol;Acc:HGNC:55600]	0.307743	1.60782	2.42558	0.120935	0.999865
ENSG00000279407		TEC	0.321578	1.70076	2.42522	0.120962	0.999865
ENSG00000168795	ZBTB5	zinc finger and BTB domain containing 5 [Source:HGNC Symbol;Acc:HGNC:23836]	0.201958	3.55189	2.42435	0.121029	0.999865
ENSG00000233609	RPL10P19	ribosomal protein L10 pseudogene 19 [Source:HGNC Symbol;Acc:HGNC:52350]	-0.434768	1.54136	2.42424	0.121037	0.999865
ENSG00000138035	PNPT1	polyribonucleotide nucleotidyltransferase 1 [Source:HGNC Symbol;Acc:HGNC:23166]	0.22473	3.46239	2.42385	0.121066	0.999865
ENSG00000235095		novel pseudogene	0.486246	0.433585	2.42363	0.121083	0.999865
ENSG00000241852	C8orf58	chromosome 8 open reading frame 58 [Source:HGNC Symbol;Acc:HGNC:32233]	-0.179067	3.03243	2.42243	0.121175	0.999865
ENSG00000214029	ZNF891	zinc finger protein 891 [Source:HGNC Symbol;Acc:HGNC:38709]	0.327109	2.72515	2.42208	0.121202	0.999865
ENSG00000118058	KMT2A	lysine methyltransferase 2A [Source:HGNC Symbol;Acc:HGNC:7132]	0.163166	6.38101	2.4204	0.12133	0.999865
ENSG00000159648	TEPP	testis, prostate and placenta expressed [Source:HGNC Symbol;Acc:HGNC:33745]	-0.492206	-0.142067	2.4191	0.121429	0.999865
ENSG00000172667	ZMAT3	zinc finger matrin-type 3 [Source:HGNC Symbol;Acc:HGNC:29983]	0.164828	4.54982	2.41755	0.121548	0.999865
ENSG00000091732	ZC3HC1	zinc finger C3HC-type containing 1 [Source:HGNC Symbol;Acc:HGNC:29913]	0.152436	3.32671	2.4163	0.121644	0.999865
ENSG00000131351	HAUS8	HAUS augmin like complex subunit 8 [Source:HGNC Symbol;Acc:HGNC:30532]	-0.177114	2.99703	2.41513	0.121734	0.999865
ENSG00000174028	FAM3C2P	family with sequence similarity 3 member C2, pseudogene [Source:HGNC Symbol;Acc:HGNC:34501]	0.413059	0.536689	2.41496	0.121746	0.999865
ENSG00000157833	GAREM2	GRB2 associated regulator of MAPK1 subtype 2 [Source:HGNC Symbol;Acc:HGNC:27172]	0.312187	1.42247	2.41189	0.121983	0.999865
ENSG00000197361	FBXL22	F-box and leucine rich repeat protein 22 [Source:HGNC Symbol;Acc:HGNC:27537]	0.650802	-0.67265	2.41108	0.122045	0.999865
ENSG00000169018	FEM1B	fem-1 homolog B [Source:HGNC Symbol;Acc:HGNC:3649]	0.192807	4.70079	2.41096	0.122054	0.999865
ENSG00000107864	CPEB3	cytoplasmic polyadenylation element binding protein 3 [Source:HGNC Symbol;Acc:HGNC:21746]	0.326839	1.74728	2.4099	0.122136	0.999865
ENSG00000114541	FRMD4B	FERM domain containing 4B [Source:HGNC Symbol;Acc:HGNC:24886]	0.212303	3.27903	2.40706	0.122355	0.999865
ENSG00000118596	SLC16A7	solute carrier family 16 member 7 [Source:HGNC Symbol;Acc:HGNC:10928]	0.378876	3.34298	2.40611	0.122439	0.999865
ENSG00000188732	FAM221A	family with sequence similarity 221 member A [Source:HGNC Symbol;Acc:HGNC:27977]	0.364853	0.99646	2.40348	0.122631	0.999865
ENSG00000006555	TTC22	tetratricopeptide repeat domain 22 [Source:HGNC Symbol;Acc:HGNC:26067]	-0.175853	4.03984	2.40054	0.122859	0.999865
ENSG00000163374	YY1AP1	YY1 associated protein 1 [Source:HGNC Symbol;Acc:HGNC:30935]	-0.167093	6.08274	2.39931	0.122954	0.999865
ENSG00000185829	ARL17A	ADP ribosylation factor like GTPase 17A [Source:HGNC Symbol;Acc:HGNC:24096]	0.656258	0.271889	2.39922	0.122961	0.999865
ENSG00000225137	DYNC1I2P1	dynein cytoplasmic 1 intermediate chain 2 pseudogene 1 [Source:HGNC Symbol;Acc:HGNC:45012]	-0.213512	2.81376	2.39892	0.122984	0.999865
ENSG00000085231	AK6	adenylate kinase 6 [Source:HGNC Symbol;Acc:HGNC:49151]	0.339857	1.49921	2.39841	0.123024	0.999865
ENSG00000239282	CASTOR1	cytosolic arginine sensor for mTORC1 subunit 1 [Source:HGNC Symbol;Acc:HGNC:34423]	-0.542354	-0.194066	2.39755	0.123091	0.999865
ENSG00000204622	HLA-J	major histocompatibility complex, class I, J (pseudogene) [Source:HGNC Symbol;Acc:HGNC:4967]	1.07442	0.217178	2.39582	0.123253	0.999865
ENSG00000269176		novel transcript, antisense to TAF6L	-0.349302	0.49179	2.39302	0.123444	0.999865
ENSG00000240809	CAP1P1	CAP1 pseudogene 1 [Source:HGNC Symbol;Acc:HGNC:31134]	-0.248116	3.13643	2.39268	0.12347	0.999865
ENSG00000124602	UNC5CL	unc-5 family C-terminal like [Source:HGNC Symbol;Acc:HGNC:21203]	-0.215732	2.54741	2.38747	0.123877	0.999865
ENSG00000181751	MACIR	macrophage immunometabolism regulator [Source:HGNC Symbol;Acc:HGNC:25052]	0.320153	1.53833	2.37905	0.124538	0.999865
ENSG00000196267	ZNF836	zinc finger protein 836 [Source:HGNC Symbol;Acc:HGNC:34333]	0.193053	2.80017	2.37841	0.124588	0.999865
ENSG00000237840	FAM21FP	family with sequence similarity 21 member F, pseudogene [Source:HGNC Symbol;Acc:HGNC:45011]	-0.606926	0.0196479	2.37808	0.124614	0.999865
ENSG00000007376	RPUSD1	RNA pseudouridine synthase domain containing 1 [Source:HGNC Symbol;Acc:HGNC:14173]	-0.179177	5.03217	2.37668	0.124724	0.999865
ENSG00000188766	SPRED3	sprouty related EVH1 domain containing 3 [Source:HGNC Symbol;Acc:HGNC:31041]	-0.616594	-0.649999	2.37482	0.124871	0.999865
ENSG00000165506	DNAAF2	dynein axonemal assembly factor 2 [Source:HGNC Symbol;Acc:HGNC:20188]	0.284656	1.82356	2.37403	0.124933	0.999865
ENSG00000100523	DDHD1	DDHD domain containing 1 [Source:HGNC Symbol;Acc:HGNC:19714]	0.245071	4.80953	2.37383	0.124951	0.999865
ENSG00000269877		novel transcript	-0.517751	0.087095	2.37242	0.125061	0.999865
ENSG00000129003	VPS13C	vacuolar protein sorting 13 homolog C [Source:HGNC Symbol;Acc:HGNC:23594]	0.231715	6.06843	2.36757	0.125446	0.999865
ENSG00000188566	NDOR1	NADPH dependent diflavin oxidoreductase 1 [Source:HGNC Symbol;Acc:HGNC:29838]	-0.168156	5.28856	2.36666	0.125517	0.999865
ENSG00000262902	MTCO1P40	MT-CO1 pseudogene 40 [Source:HGNC Symbol;Acc:HGNC:52105]	-0.588168	-0.315492	2.36629	0.125546	0.999865
ENSG00000138821	SLC39A8	solute carrier family 39 member 8 [Source:HGNC Symbol;Acc:HGNC:20862]	0.237246	3.28666	2.36193	0.125894	0.999865
ENSG00000270170	NCBP2AS2	NCBP2 antisense 2 (head to head) [Source:HGNC Symbol;Acc:HGNC:25121]	0.203424	3.21264	2.3616	0.12592	0.999865
ENSG00000064961	HMG20B	high mobility group 20B [Source:HGNC Symbol;Acc:HGNC:5002]	-0.150344	5.69413	2.35764	0.126235	0.999865
ENSG00000176208	ATAD5	ATPase family AAA domain containing 5 [Source:HGNC Symbol;Acc:HGNC:25752]	0.3558	1.3819	2.35694	0.126291	0.999865
ENSG00000148090	AUH	AU RNA binding methylglutaconyl-CoA hydratase [Source:HGNC Symbol;Acc:HGNC:890]	0.214579	2.48982	2.35555	0.126403	0.999865
ENSG00000141013	GAS8	growth arrest specific 8 [Source:HGNC Symbol;Acc:HGNC:4166]	-0.224529	2.16819	2.35323	0.126589	0.999865
ENSG00000179057	IGSF22	immunoglobulin superfamily member 22 [Source:HGNC Symbol;Acc:HGNC:26750]	0.546934	-0.24623	2.35171	0.126711	0.999865
ENSG00000150787	PTS	6-pyruvoyltetrahydropterin synthase [Source:HGNC Symbol;Acc:HGNC:9689]	0.306046	1.22193	2.34996	0.126851	0.999865
ENSG00000198707	CEP290	centrosomal protein 290 [Source:HGNC Symbol;Acc:HGNC:29021]	0.315149	3.546	2.34232	0.127471	0.999865
ENSG00000166123	GPT2	glutamic--pyruvic transaminase 2 [Source:HGNC Symbol;Acc:HGNC:18062]	-0.291408	1.55535	2.34043	0.127619	0.999865
ENSG00000119411	BSPRY	B-box and SPRY domain containing [Source:HGNC Symbol;Acc:HGNC:18232]	-0.619736	-0.174001	2.33679	0.127915	0.999865
ENSG00000281404	LINC01176	long intergenic non-protein coding RNA 1176 [Source:HGNC Symbol;Acc:HGNC:49548]	-0.265876	1.64429	2.33531	0.128035	0.999865
ENSG00000197020	ZNF100	zinc finger protein 100 [Source:HGNC Symbol;Acc:HGNC:12880]	0.449832	2.26069	2.33166	0.128338	0.999865
ENSG00000213398	LCAT	lecithin-cholesterol acyltransferase [Source:HGNC Symbol;Acc:HGNC:6522]	-0.228344	3.15804	2.32812	0.12862	0.999865
ENSG00000162517	PEF1	penta-EF-hand domain containing 1 [Source:HGNC Symbol;Acc:HGNC:30009]	-0.140139	5.7758	2.32675	0.128731	0.999865
ENSG00000267096		novel transcript	-0.436463	-0.131366	2.32503	0.128872	0.999865
ENSG00000162999	DUSP19	dual specificity phosphatase 19 [Source:HGNC Symbol;Acc:HGNC:18894]	0.43573	0.189986	2.32358	0.12899	0.999865
ENSG00000166532	RIMKLB	ribosomal modification protein rimK like family member B [Source:HGNC Symbol;Acc:HGNC:29228]	0.257195	2.81018	2.32287	0.129049	0.999865
ENSG00000059758	CDK17	cyclin dependent kinase 17 [Source:HGNC Symbol;Acc:HGNC:8750]	0.285892	4.24604	2.32167	0.129153	0.999865
ENSG00000146232	NFKBIE	NFKB inhibitor epsilon [Source:HGNC Symbol;Acc:HGNC:7799]	-0.185268	4.95224	2.32152	0.12916	0.999865
ENSG00000213160	KLHL23	kelch like family member 23 [Source:HGNC Symbol;Acc:HGNC:27506]	-0.582537	-0.527954	2.31493	0.129701	0.999865
ENSG00000088035	ALG6	ALG6 alpha-1,3-glucosyltransferase [Source:HGNC Symbol;Acc:HGNC:23157]	0.169078	3.57906	2.31421	0.129761	0.999865
ENSG00000164535	DAGLB	diacylglycerol lipase beta [Source:HGNC Symbol;Acc:HGNC:28923]	-0.134072	5.3234	2.30812	0.130263	0.999865
ENSG00000196696		PDXDC2P-NPIPB14P readthrough [Source:NCBI gene (formerly Entrezgene);Acc:283970]	-0.300041	1.93202	2.30174	0.130793	0.999865
ENSG00000162623	TYW3	tRNA-yW synthesizing protein 3 homolog [Source:HGNC Symbol;Acc:HGNC:24757]	0.243101	3.25139	2.30028	0.130914	0.999865
ENSG00000115514	TXNDC9	thioredoxin domain containing 9 [Source:HGNC Symbol;Acc:HGNC:24110]	0.377305	2.64341	2.30002	0.13094	0.999865
ENSG00000127564	PKMYT1	protein kinase, membrane associated tyrosine/threonine 1 [Source:HGNC Symbol;Acc:HGNC:29650]	-0.522468	0.733599	2.29933	0.130993	0.999865
ENSG00000182481	KPNA2	karyopherin subunit alpha 2 [Source:HGNC Symbol;Acc:HGNC:6395]	-0.212618	3.73324	2.29785	0.131117	0.999865
ENSG00000239672	NME1	NME/NM23 nucleoside diphosphate kinase 1 [Source:HGNC Symbol;Acc:HGNC:7849]	0.296249	2.02892	2.29565	0.1313	0.999865
ENSG00000142459	EVI5L	ecotropic viral integration site 5 like [Source:HGNC Symbol;Acc:HGNC:30464]	-0.178732	4.20129	2.29516	0.131341	0.999865
ENSG00000067955	CBFB	core-binding factor subunit beta [Source:HGNC Symbol;Acc:HGNC:1539]	0.180519	5.27666	2.29068	0.131716	0.999865
ENSG00000113658	SMAD5	SMAD family member 5 [Source:HGNC Symbol;Acc:HGNC:6771]	0.279326	3.46229	2.28587	0.13212	0.999865
ENSG00000115419	GLS	glutaminase [Source:HGNC Symbol;Acc:HGNC:4331]	0.251843	5.97007	2.27968	0.132649	0.999865
ENSG00000108469	RECQL5	RecQ like helicase 5 [Source:HGNC Symbol;Acc:HGNC:9950]	-0.149528	4.8838	2.27855	0.132737	0.999865
ENSG00000272677	HNRNPD-DT	HNRNPD divergent transcript [Source:HGNC Symbol;Acc:HGNC:55205]	0.447579	-0.00986008	2.27837	0.132752	0.999865
ENSG00000150316	CWC15	CWC15 spliceosome associated protein homolog [Source:HGNC Symbol;Acc:HGNC:26939]	0.180433	4.00131	2.27773	0.132806	0.999865
ENSG00000256053	COA8	cytochrome c oxidase assembly factor 8 [Source:HGNC Symbol;Acc:HGNC:20492]	0.169627	3.10809	2.27533	0.13301	0.999865
ENSG00000244480		pseudogene similar golgi autoantigen, golgin subfamily a, 8A GOLGA8A	0.245301	1.9039	2.27353	0.133163	0.999865
ENSG00000181450	ZNF678	zinc finger protein 678 [Source:HGNC Symbol;Acc:HGNC:28652]	0.337199	1.70635	2.27217	0.133278	0.999865
ENSG00000174010	KLHL15	kelch like family member 15 [Source:HGNC Symbol;Acc:HGNC:29347]	0.269259	2.53249	2.27182	0.133308	0.999865
ENSG00000256271	CACNA1C-AS2	CACNA1C antisense RNA 2 [Source:HGNC Symbol;Acc:HGNC:40118]	0.314553	1.18866	2.27093	0.133383	0.999865
ENSG00000125447	GGA3	golgi associated, gamma adaptin ear containing, ARF binding protein 3 [Source:HGNC Symbol;Acc:HGNC:17079]	-0.125146	6.6877	2.27041	0.133427	0.999865
ENSG00000164168	TMEM184C	transmembrane protein 184C [Source:HGNC Symbol;Acc:HGNC:25587]	0.155823	4.20506	2.26294	0.134064	0.999865
ENSG00000136891	TEX10	testis expressed 10 [Source:HGNC Symbol;Acc:HGNC:25988]	-0.153456	3.94189	2.26047	0.134276	0.999865
ENSG00000170049	KCNAB3	potassium voltage-gated channel subfamily A regulatory beta subunit 3 [Source:HGNC Symbol;Acc:HGNC:6230]	-0.237902	2.16853	2.25627	0.134636	0.999865
ENSG00000181007	ZFP82	ZFP82 zinc finger protein [Source:HGNC Symbol;Acc:HGNC:28682]	0.244211	2.39478	2.25624	0.134639	0.999865
ENSG00000144935	TRPC1	transient receptor potential cation channel subfamily C member 1 [Source:HGNC Symbol;Acc:HGNC:12333]	0.675229	0.0423953	2.25547	0.134705	0.999865
ENSG00000164002	EXO5	exonuclease 5 [Source:HGNC Symbol;Acc:HGNC:26115]	-0.202165	2.42357	2.25357	0.134868	0.999865
ENSG00000080546	SESN1	sestrin 1 [Source:HGNC Symbol;Acc:HGNC:21595]	0.23589	4.48664	2.25099	0.135091	0.999865
ENSG00000233261	FAM238A	family with sequence similarity 238 member A [Source:HGNC Symbol;Acc:HGNC:17776]	-0.351783	0.900449	2.25054	0.13513	0.999865
ENSG00000090612	ZNF268	zinc finger protein 268 [Source:HGNC Symbol;Acc:HGNC:13061]	0.301072	2.84694	2.24994	0.135181	0.999865
ENSG00000131437	KIF3A	kinesin family member 3A [Source:HGNC Symbol;Acc:HGNC:6319]	0.24667	3.03461	2.24813	0.135338	0.999865
ENSG00000150753	CCT5	chaperonin containing TCP1 subunit 5 [Source:HGNC Symbol;Acc:HGNC:1618]	-0.104211	6.73945	2.24577	0.135541	0.999865
ENSG00000234797	RPS3AP6	RPS3A pseudogene 6 [Source:HGNC Symbol;Acc:HGNC:18630]	0.786199	-0.861589	2.24521	0.13559	0.999865
ENSG00000197258	EIF4BP6	eukaryotic translation initiation factor 4B pseudogene 6 [Source:HGNC Symbol;Acc:HGNC:37939]	-0.245103	1.44343	2.2451	0.135599	0.999865
ENSG00000178947	SMIM10L2A	small integral membrane protein 10 like 2A [Source:HGNC Symbol;Acc:HGNC:34499]	0.437034	0.54222	2.24472	0.135633	0.999865
ENSG00000114904	NEK4	NIMA related kinase 4 [Source:HGNC Symbol;Acc:HGNC:11399]	0.151867	3.8315	2.24108	0.135948	0.999865
ENSG00000167930	FAM234A	family with sequence similarity 234 member A [Source:HGNC Symbol;Acc:HGNC:14163]	-0.209307	4.18038	2.23932	0.136101	0.999865
ENSG00000164331	ANKRA2	ankyrin repeat family A member 2 [Source:HGNC Symbol;Acc:HGNC:13208]	0.231984	3.44145	2.23696	0.136306	0.999865
ENSG00000138376	BARD1	BRCA1 associated RING domain 1 [Source:HGNC Symbol;Acc:HGNC:952]	0.344356	1.7745	2.23088	0.136837	0.999865
ENSG00000175449	RFESD	Rieske Fe-S domain containing [Source:HGNC Symbol;Acc:HGNC:29587]	0.427526	0.434064	2.23001	0.136914	0.999865
ENSG00000138660	AP1AR	adaptor related protein complex 1 associated regulatory protein [Source:HGNC Symbol;Acc:HGNC:28808]	0.372182	2.74365	2.22965	0.13695	0.999865
ENSG00000236778	INTS6-AS1	INTS6 antisense RNA 1 [Source:HGNC Symbol;Acc:HGNC:42691]	0.305875	1.66981	2.22938	0.136969	0.999865
ENSG00000260708	TBC1D22A-DT	TBC1D22A divergent transcript [Source:HGNC Symbol;Acc:HGNC:55388]	0.397873	0.42738	2.22866	0.137032	0.999865
ENSG00000241527	CA15P1	CA15 pseudogene 1 [Source:HGNC Symbol;Acc:HGNC:44364]	-0.515302	0.457035	2.22673	0.137201	0.999865
ENSG00000124459	ZNF45	zinc finger protein 45 [Source:HGNC Symbol;Acc:HGNC:13111]	0.195141	2.8855	2.22325	0.137506	0.999865
ENSG00000119285	HEATR1	HEAT repeat containing 1 [Source:HGNC Symbol;Acc:HGNC:25517]	0.153383	4.71873	2.222	0.137617	0.999865
ENSG00000102904	TSNAXIP1	translin associated factor X interacting protein 1 [Source:HGNC Symbol;Acc:HGNC:18586]	-0.611642	-0.743776	2.221	0.137705	0.999865
ENSG00000241411		ribosomal protein S2 (RPS2) pseudogene	-0.485365	0.094549	2.22066	0.137735	0.999865
ENSG00000006025	OSBPL7	oxysterol binding protein like 7 [Source:HGNC Symbol;Acc:HGNC:16387]	-0.187632	4.89503	2.21753	0.138011	0.999865
ENSG00000100564	PIGH	phosphatidylinositol glycan anchor biosynthesis class H [Source:HGNC Symbol;Acc:HGNC:8964]	0.179285	3.37119	2.21736	0.138026	0.999865
ENSG00000166266	CUL5	cullin 5 [Source:HGNC Symbol;Acc:HGNC:2556]	0.297915	3.76825	2.21615	0.138138	0.999865
ENSG00000196878	LAMB3	laminin subunit beta 3 [Source:HGNC Symbol;Acc:HGNC:6490]	-0.4301	-0.0869994	2.21426	0.1383	0.999865
ENSG00000221821	C6orf226	chromosome 6 open reading frame 226 [Source:HGNC Symbol;Acc:HGNC:34431]	-0.25356	2.02821	2.21271	0.138437	0.999865
ENSG00000252577	SCARNA20	small Cajal body-specific RNA 20 [Source:HGNC Symbol;Acc:HGNC:32578]	-0.464426	0.0192058	2.21177	0.138521	0.999865
ENSG00000153896	ZNF599	zinc finger protein 599 [Source:HGNC Symbol;Acc:HGNC:26408]	0.25885	1.69227	2.20708	0.138938	0.999865
ENSG00000240531	RPL21P123	ribosomal protein L21 pseudogene 123 [Source:HGNC Symbol;Acc:HGNC:35691]	0.44084	0.619021	2.20679	0.138963	0.999865
ENSG00000180425	C11orf71	chromosome 11 open reading frame 71 [Source:HGNC Symbol;Acc:HGNC:25937]	0.193441	2.509	2.20478	0.139142	0.999865
ENSG00000116752	BCAS2	BCAS2 pre-mRNA processing factor [Source:HGNC Symbol;Acc:HGNC:975]	0.157752	3.59013	2.20203	0.139388	0.999865
ENSG00000163159	VPS72	vacuolar protein sorting 72 homolog [Source:HGNC Symbol;Acc:HGNC:11644]	-0.119331	5.01705	2.2015	0.139436	0.999865
ENSG00000275759		novel transcript	0.462263	0.113115	2.20049	0.139526	0.999865
ENSG00000155330	C16orf87	chromosome 16 open reading frame 87 [Source:HGNC Symbol;Acc:HGNC:33754]	0.286815	1.76391	2.20038	0.139536	0.999865
ENSG00000152463	OLAH	oleoyl-ACP hydrolase [Source:HGNC Symbol;Acc:HGNC:25625]	-1.20882	-1.10254	2.20002	0.139574	0.999865
ENSG00000254598	CSNK2A3	casein kinase 2 alpha 3 [Source:HGNC Symbol;Acc:HGNC:2458]	0.233804	1.86223	2.19702	0.139836	0.999865
ENSG00000198380	GFPT1	glutamine--fructose-6-phosphate transaminase 1 [Source:HGNC Symbol;Acc:HGNC:4241]	0.182547	3.76308	2.19593	0.139934	0.999865
ENSG00000179933	C14orf119	chromosome 14 open reading frame 119 [Source:HGNC Symbol;Acc:HGNC:20270]	-0.103296	5.39543	2.19479	0.140037	0.999865
ENSG00000134590	RTL8C	retrotransposon Gag like 8C [Source:HGNC Symbol;Acc:HGNC:2569]	-0.183977	4.37627	2.1932	0.14018	0.999865
ENSG00000166337	TAF10	TATA-box binding protein associated factor 10 [Source:HGNC Symbol;Acc:HGNC:11543]	-0.16697	3.35125	2.19181	0.140304	0.999865
ENSG00000072682	P4HA2	prolyl 4-hydroxylase subunit alpha 2 [Source:HGNC Symbol;Acc:HGNC:8547]	-0.699257	-0.858258	2.19077	0.140398	0.999865
ENSG00000137831	UACA	uveal autoantigen with coiled-coil domains and ankyrin repeats [Source:HGNC Symbol;Acc:HGNC:15947]	0.418636	0.675206	2.18981	0.140484	0.999865
ENSG00000156853	ZNF689	zinc finger protein 689 [Source:HGNC Symbol;Acc:HGNC:25173]	-0.146809	3.91295	2.18903	0.140555	0.999865
ENSG00000279794		TEC	0.610308	-0.668272	2.18893	0.140564	0.999865
ENSG00000284773		novel protein	-0.340276	1.28757	2.1887	0.140585	0.999865
ENSG00000123342	MMP19	matrix metallopeptidase 19 [Source:HGNC Symbol;Acc:HGNC:7165]	-0.643519	-0.629683	2.18819	0.140631	0.999865
ENSG00000233230		novel transcript	0.405897	0.0469839	2.18749	0.140694	0.999865
ENSG00000177034	MTX3	metaxin 3 [Source:HGNC Symbol;Acc:HGNC:24812]	0.299867	3.79146	2.1871	0.140735	0.999865
ENSG00000013561	RNF14	ring finger protein 14 [Source:HGNC Symbol;Acc:HGNC:10058]	0.137191	4.28777	2.18679	0.140757	0.999865
ENSG00000166908	PIP4K2C	phosphatidylinositol-5-phosphate 4-kinase type 2 gamma [Source:HGNC Symbol;Acc:HGNC:23786]	-0.128882	4.99599	2.1851	0.14091	0.999865
ENSG00000187676	B3GLCT	beta 3-glucosyltransferase [Source:HGNC Symbol;Acc:HGNC:20207]	0.278173	1.93614	2.18422	0.14099	0.999865
ENSG00000282978		basic transcription factor 3 (BTF3) pseudogene	0.241638	1.79228	2.18389	0.14102	0.999865
ENSG00000116641	DOCK7	dedicator of cytokinesis 7 [Source:HGNC Symbol;Acc:HGNC:19190]	0.253164	1.87304	2.1826	0.141136	0.999865
ENSG00000150991	UBC	ubiquitin C [Source:HGNC Symbol;Acc:HGNC:12468]	-0.168495	9.67734	2.18146	0.14124	0.999865
ENSG00000163608	NEPRO	nucleolus and neural progenitor protein [Source:HGNC Symbol;Acc:HGNC:24496]	0.139784	4.72651	2.18065	0.141313	0.999865
ENSG00000168256	NKIRAS2	NFKB inhibitor interacting Ras like 2 [Source:HGNC Symbol;Acc:HGNC:17898]	-0.132186	5.42309	2.17671	0.141671	0.999865
ENSG00000124444	ZNF576	zinc finger protein 576 [Source:HGNC Symbol;Acc:HGNC:28357]	-0.165435	2.64592	2.17635	0.141703	0.999865
ENSG00000120334	CENPL	centromere protein L [Source:HGNC Symbol;Acc:HGNC:17879]	-0.276721	1.3009	2.17381	0.141935	0.999865
ENSG00000135482	ZC3H10	zinc finger CCCH-type containing 10 [Source:HGNC Symbol;Acc:HGNC:25893]	-0.126562	3.88727	2.16824	0.142444	0.999865
ENSG00000070961	ATP2B1	ATPase plasma membrane Ca2+ transporting 1 [Source:HGNC Symbol;Acc:HGNC:814]	0.155896	6.49038	2.16689	0.142568	0.999865
ENSG00000101945	SUV39H1	SUV39H1 histone lysine methyltransferase [Source:HGNC Symbol;Acc:HGNC:11479]	-0.182413	3.52064	2.16368	0.142862	0.999865
ENSG00000214517	PPME1	protein phosphatase methylesterase 1 [Source:HGNC Symbol;Acc:HGNC:30178]	-0.136103	4.06869	2.16231	0.142988	0.999865
ENSG00000174586	ZNF497	zinc finger protein 497 [Source:HGNC Symbol;Acc:HGNC:23714]	0.457676	-0.0369642	2.16009	0.143193	0.999865
ENSG00000128641	MYO1B	myosin IB [Source:HGNC Symbol;Acc:HGNC:7596]	0.63054	-0.0704052	2.15983	0.143216	0.999865
ENSG00000130544	ZNF557	zinc finger protein 557 [Source:HGNC Symbol;Acc:HGNC:28632]	0.167839	3.32775	2.15923	0.143271	0.999865
ENSG00000110172	CHORDC1	cysteine and histidine rich domain containing 1 [Source:HGNC Symbol;Acc:HGNC:14525]	0.273573	3.87728	2.15905	0.143291	0.999865
ENSG00000257497	GLIPR1-AS1	GLIPR1 antisense RNA 1 [Source:HGNC Symbol;Acc:HGNC:56075]	-0.367594	1.30297	2.15866	0.143324	0.999865
ENSG00000014824	SLC30A9	solute carrier family 30 member 9 [Source:HGNC Symbol;Acc:HGNC:1329]	0.248579	3.96708	2.15768	0.143415	0.999865
ENSG00000162148	PPP1R32	protein phosphatase 1 regulatory subunit 32 [Source:HGNC Symbol;Acc:HGNC:28869]	-0.238678	2.42682	2.15704	0.143473	0.999865
ENSG00000185418	TARS3	threonyl-tRNA synthetase 3 [Source:HGNC Symbol;Acc:HGNC:24728]	0.190177	3.54448	2.15671	0.143504	0.999865
ENSG00000082515	MRPL22	mitochondrial ribosomal protein L22 [Source:HGNC Symbol;Acc:HGNC:14480]	0.298773	2.26165	2.15652	0.143521	0.999865
ENSG00000229692	SOS1-IT1	SOS1 intronic transcript 1 [Source:HGNC Symbol;Acc:HGNC:41385]	0.501057	0.0171621	2.15429	0.143727	0.999865
ENSG00000042429	MED17	mediator complex subunit 17 [Source:HGNC Symbol;Acc:HGNC:2375]	-0.179648	2.95065	2.15423	0.143733	0.999865
ENSG00000241679		novel transcript	-0.618252	-0.665003	2.15332	0.143818	0.999865
ENSG00000118655	DCLRE1B	DNA cross-link repair 1B [Source:HGNC Symbol;Acc:HGNC:17641]	-0.197017	2.68475	2.1524	0.143903	0.999865
ENSG00000062650	WAPL	WAPL cohesin release factor [Source:HGNC Symbol;Acc:HGNC:23293]	0.153169	5.76549	2.14844	0.14427	0.999865
ENSG00000040199	PHLPP2	PH domain and leucine rich repeat protein phosphatase 2 [Source:HGNC Symbol;Acc:HGNC:29149]	0.234636	2.70874	2.14799	0.144312	0.999865
ENSG00000144451	SPAG16	sperm associated antigen 16 [Source:HGNC Symbol;Acc:HGNC:23225]	0.418982	0.525209	2.14745	0.144361	0.999865
ENSG00000173409	ARV1	ARV1 homolog, fatty acid homeostasis modulator [Source:HGNC Symbol;Acc:HGNC:29561]	0.251005	2.3106	2.14444	0.144642	0.999865
ENSG00000116285	ERRFI1	ERBB receptor feedback inhibitor 1 [Source:HGNC Symbol;Acc:HGNC:18185]	0.69698	-0.874747	2.14403	0.14468	0.999865
ENSG00000236790	LINC00299	long intergenic non-protein coding RNA 299 [Source:HGNC Symbol;Acc:HGNC:27940]	-0.349091	1.39764	2.14234	0.144838	0.999865
ENSG00000135040	NAA35	N-alpha-acetyltransferase 35, NatC auxiliary subunit [Source:HGNC Symbol;Acc:HGNC:24340]	0.174603	3.10422	2.14081	0.14498	0.999865
ENSG00000141965	FEM1A	fem-1 homolog A [Source:HGNC Symbol;Acc:HGNC:16934]	-0.0967943	5.51561	2.14052	0.145008	0.999865
ENSG00000228212	OFD1P17	OFD1 pseudogene 17 [Source:HGNC Symbol;Acc:HGNC:1332]	-0.496736	-0.275754	2.13927	0.145124	0.999865
ENSG00000214135	SDHAP4	SDHA pseudogene 4 [Source:HGNC Symbol;Acc:HGNC:55782]	0.239454	3.36669	2.1367	0.145365	0.999865
ENSG00000259924		DnaJ (Hsp40) homolog, subfamily B, member 14 pseudogene	0.6691	-0.788248	2.13629	0.145403	0.999865
ENSG00000151689	INPP1	inositol polyphosphate-1-phosphatase [Source:HGNC Symbol;Acc:HGNC:6071]	-0.190053	3.28078	2.13613	0.145418	0.999865
ENSG00000186687	LYRM7	LYR motif containing 7 [Source:HGNC Symbol;Acc:HGNC:28072]	0.191992	4.28083	2.13255	0.145754	0.999865
ENSG00000164114	MAP9	microtubule associated protein 9 [Source:HGNC Symbol;Acc:HGNC:26118]	0.276639	2.09602	2.13254	0.145755	0.999865
ENSG00000143363	PRUNE1	prune exopolyphosphatase 1 [Source:HGNC Symbol;Acc:HGNC:13420]	-0.128145	4.69364	2.12868	0.146119	0.999865
ENSG00000163492	CCDC141	coiled-coil domain containing 141 [Source:HGNC Symbol;Acc:HGNC:26821]	0.434071	0.266622	2.12658	0.146317	0.999865
ENSG00000196504	PRPF40A	pre-mRNA processing factor 40 homolog A [Source:HGNC Symbol;Acc:HGNC:16463]	0.150499	6.23545	2.12585	0.146386	0.999865
ENSG00000089048	ESF1	ESF1 nucleolar pre-rRNA processing protein homolog [Source:HGNC Symbol;Acc:HGNC:15898]	0.228583	3.914	2.12393	0.146567	0.999865
ENSG00000122484	RPAP2	RNA polymerase II associated protein 2 [Source:HGNC Symbol;Acc:HGNC:25791]	0.216767	3.91632	2.12315	0.146641	0.999865
ENSG00000111554	MDM1	Mdm1 nuclear protein [Source:HGNC Symbol;Acc:HGNC:29917]	0.220396	3.34463	2.12313	0.146643	0.999865
ENSG00000077312	SNRPA	small nuclear ribonucleoprotein polypeptide A [Source:HGNC Symbol;Acc:HGNC:11151]	-0.160113	5.37174	2.11773	0.147155	0.999865
ENSG00000271789		novel transcript	-0.630815	-0.780251	2.1173	0.147196	0.999865
ENSG00000176055	MBLAC2	metallo-beta-lactamase domain containing 2 [Source:HGNC Symbol;Acc:HGNC:33711]	0.377562	1.76966	2.11716	0.147209	0.999865
ENSG00000123395	ATG101	autophagy related 101 [Source:HGNC Symbol;Acc:HGNC:25679]	-0.169339	4.65806	2.11454	0.147458	0.999865
ENSG00000178502	KLHL11	kelch like family member 11 [Source:HGNC Symbol;Acc:HGNC:19008]	0.393948	1.242	2.11258	0.147645	0.999865
ENSG00000009413	REV3L	REV3 like, DNA directed polymerase zeta catalytic subunit [Source:HGNC Symbol;Acc:HGNC:9968]	0.198596	4.04003	2.11153	0.147745	0.999865
ENSG00000120526	NUDCD1	NudC domain containing 1 [Source:HGNC Symbol;Acc:HGNC:24306]	0.426201	1.7028	2.1106	0.147833	0.999865
ENSG00000116809	ZBTB17	zinc finger and BTB domain containing 17 [Source:HGNC Symbol;Acc:HGNC:12936]	-0.12887	5.55042	2.11045	0.147848	0.999865
ENSG00000137040	RANBP6	RAN binding protein 6 [Source:HGNC Symbol;Acc:HGNC:9851]	0.312465	3.8174	2.10973	0.147926	0.999865
ENSG00000259248	USP3-AS1	USP3 antisense RNA 1 [Source:HGNC Symbol;Acc:HGNC:44140]	0.58447	-0.382147	2.10578	0.148295	0.999865
ENSG00000213885	RPL13AP7	ribosomal protein L13a pseudogene 7 [Source:HGNC Symbol;Acc:HGNC:23755]	-0.561782	-0.779319	2.10502	0.148368	0.999865
ENSG00000151366	NDUFC2	NADH:ubiquinone oxidoreductase subunit C2 [Source:HGNC Symbol;Acc:HGNC:7706]	0.18301	3.74221	2.10474	0.148394	0.999865
ENSG00000167525	PROCA1	protein interacting with cyclin A1 [Source:HGNC Symbol;Acc:HGNC:28600]	-0.171528	3.70338	2.10193	0.148664	0.999865
ENSG00000153551	CMTM7	CKLF like MARVEL transmembrane domain containing 7 [Source:HGNC Symbol;Acc:HGNC:19178]	-0.116252	5.80303	2.09862	0.148983	0.999865
ENSG00000227124	ZNF717	zinc finger protein 717 [Source:HGNC Symbol;Acc:HGNC:29448]	-0.288916	1.90487	2.0968	0.149158	0.999865
ENSG00000215067	ALOX12-AS1	ALOX12 antisense RNA 1 [Source:HGNC Symbol;Acc:HGNC:51342]	-0.164891	3.41499	2.0963	0.149206	0.999865
ENSG00000170312	CDK1	cyclin dependent kinase 1 [Source:HGNC Symbol;Acc:HGNC:1722]	-0.693986	-0.501955	2.09586	0.149249	0.999865
ENSG00000164342	TLR3	toll like receptor 3 [Source:HGNC Symbol;Acc:HGNC:11849]	0.519955	0.155903	2.09489	0.149342	0.999865
ENSG00000197302	KRBOX5	KRAB box domain containing 5 [Source:HGNC Symbol;Acc:HGNC:26987]	0.219489	2.74512	2.09349	0.149478	0.999865
ENSG00000184208	C22orf46	chromosome 22 putative open reading frame 46 [Source:HGNC Symbol;Acc:HGNC:26294]	0.144279	3.82894	2.09312	0.149514	0.999865
ENSG00000176273	SLC35G1	solute carrier family 35 member G1 [Source:HGNC Symbol;Acc:HGNC:26607]	0.371975	0.840032	2.09118	0.149702	0.999865
ENSG00000267385		novel protein	-0.48395	0.269305	2.09052	0.149766	0.999865
ENSG00000265123	RN7SL200P	RNA, 7SL, cytoplasmic 200, pseudogene [Source:HGNC Symbol;Acc:HGNC:46216]	-0.771747	-0.952117	2.0891	0.149904	0.999865
ENSG00000106993	CDC37L1	cell division cycle 37 like 1 [Source:HGNC Symbol;Acc:HGNC:17179]	0.261483	2.97416	2.08874	0.149939	0.999865
ENSG00000108010	GLRX3	glutaredoxin 3 [Source:HGNC Symbol;Acc:HGNC:15987]	0.155415	4.14047	2.0879	0.15002	0.999865
ENSG00000179840	PIK3CD-AS1	PIK3CD antisense RNA 1 [Source:HGNC Symbol;Acc:HGNC:32346]	-0.346719	1.15278	2.08745	0.150063	0.999865
ENSG00000010319	SEMA3G	semaphorin 3G [Source:HGNC Symbol;Acc:HGNC:30400]	0.590397	-0.439017	2.08103	0.150688	0.999865
ENSG00000128581	IFT22	intraflagellar transport 22 [Source:HGNC Symbol;Acc:HGNC:21895]	0.340563	0.69922	2.08012	0.150777	0.999865
ENSG00000168813	ZNF507	zinc finger protein 507 [Source:HGNC Symbol;Acc:HGNC:23783]	0.321716	3.30929	2.08006	0.150788	0.999865
ENSG00000186806	VSIG10L	V-set and immunoglobulin domain containing 10 like [Source:HGNC Symbol;Acc:HGNC:27111]	-0.451152	0.055872	2.07981	0.150808	0.999865
ENSG00000172974	VDAC2P5	VDAC2 pseudogene 5 [Source:HGNC Symbol;Acc:HGNC:54753]	-0.161875	2.82502	2.07957	0.150831	0.999865
ENSG00000137970	RPL7P9	ribosomal protein L7 pseudogene 9 [Source:HGNC Symbol;Acc:HGNC:37028]	0.614989	2.18088	2.07914	0.150901	0.999865
ENSG00000174405	LIG4	DNA ligase 4 [Source:HGNC Symbol;Acc:HGNC:6601]	0.359128	2.88449	2.07829	0.150963	0.999865
ENSG00000130717	UCK1	uridine-cytidine kinase 1 [Source:HGNC Symbol;Acc:HGNC:14859]	-0.12049	4.84275	2.07786	0.150998	0.999865
ENSG00000134222	PSRC1	proline and serine rich coiled-coil 1 [Source:HGNC Symbol;Acc:HGNC:24472]	-0.259337	2.68064	2.07741	0.151043	0.999865
ENSG00000161970	RPL26	ribosomal protein L26 [Source:HGNC Symbol;Acc:HGNC:10327]	0.468702	4.40094	2.07614	0.151206	0.999865
ENSG00000100519	PSMC6	proteasome 26S subunit, ATPase 6 [Source:HGNC Symbol;Acc:HGNC:9553]	0.35175	4.03973	2.07539	0.151261	0.999865
ENSG00000166192	SENP8	SUMO peptidase family member, NEDD8 specific [Source:HGNC Symbol;Acc:HGNC:22992]	0.511408	-0.358284	2.07414	0.151362	0.999865
ENSG00000270344	POC1B-AS1	POC1B antisense RNA 1 [Source:HGNC Symbol;Acc:HGNC:52949]	0.284507	1.52602	2.07323	0.151452	0.999865
ENSG00000230409	TCEA1P2	transcription elongation factor A1 pseudogene 2 [Source:HGNC Symbol;Acc:HGNC:29891]	0.210845	2.31511	2.07306	0.151468	0.999865
ENSG00000174607	UGT8	UDP glycosyltransferase 8 [Source:HGNC Symbol;Acc:HGNC:12555]	0.570469	-0.227937	2.07293	0.151482	0.999865
ENSG00000124145	SDC4	syndecan 4 [Source:HGNC Symbol;Acc:HGNC:10661]	0.388005	0.819381	2.07154	0.151618	0.999865
ENSG00000165240	ATP7A	ATPase copper transporting alpha [Source:HGNC Symbol;Acc:HGNC:869]	0.239723	4.22318	2.07137	0.151635	0.999865
ENSG00000236859	NIFK-AS1	NIFK antisense RNA 1 [Source:HGNC Symbol;Acc:HGNC:27385]	0.21993	2.04088	2.07034	0.151735	0.999865
ENSG00000179454	KLHL28	kelch like family member 28 [Source:HGNC Symbol;Acc:HGNC:19741]	0.305136	3.5541	2.06934	0.151839	0.999865
ENSG00000152782	PANK1	pantothenate kinase 1 [Source:HGNC Symbol;Acc:HGNC:8598]	0.549569	-0.238799	2.06753	0.152013	0.999865
ENSG00000179195	ZNF664	zinc finger protein 664 [Source:HGNC Symbol;Acc:HGNC:25406]	0.163761	4.81405	2.06588	0.152175	0.999865
ENSG00000167740	CYB5D2	cytochrome b5 domain containing 2 [Source:HGNC Symbol;Acc:HGNC:28471]	-0.159323	3.22368	2.0641	0.152351	0.999865
ENSG00000029993	HMGB3	high mobility group box 3 [Source:HGNC Symbol;Acc:HGNC:5004]	-0.408971	0.51114	2.06237	0.152522	0.999865
ENSG00000159899	NPR2	natriuretic peptide receptor 2 [Source:HGNC Symbol;Acc:HGNC:7944]	0.305824	1.56064	2.06231	0.152528	0.999865
ENSG00000127980	PEX1	peroxisomal biogenesis factor 1 [Source:HGNC Symbol;Acc:HGNC:8850]	0.173683	3.75056	2.06081	0.152677	0.999865
ENSG00000121406	ZNF549	zinc finger protein 549 [Source:HGNC Symbol;Acc:HGNC:26632]	0.195294	3.34673	2.0596	0.152797	0.999865
ENSG00000160741	CRTC2	CREB regulated transcription coactivator 2 [Source:HGNC Symbol;Acc:HGNC:27301]	-0.133976	6.56236	2.05947	0.15281	0.999865
ENSG00000205981	DNAJC19	DnaJ heat shock protein family (Hsp40) member C19 [Source:HGNC Symbol;Acc:HGNC:30528]	0.262617	2.82741	2.05782	0.152974	0.999865
ENSG00000014138	POLA2	DNA polymerase alpha 2, accessory subunit [Source:HGNC Symbol;Acc:HGNC:30073]	-0.199424	2.52324	2.05716	0.153038	0.999865
ENSG00000204241	LINC02731	long intergenic non-protein coding RNA 2731 [Source:HGNC Symbol;Acc:HGNC:54248]	0.505558	-0.323374	2.05716	0.153039	0.999865
ENSG00000163738	MTHFD2L	methylenetetrahydrofolate dehydrogenase (NADP+ dependent) 2 like [Source:HGNC Symbol;Acc:HGNC:31865]	0.342989	1.40457	2.05488	0.153265	0.999865
ENSG00000168904	LRRC28	leucine rich repeat containing 28 [Source:HGNC Symbol;Acc:HGNC:28355]	-0.144865	3.41042	2.05294	0.153459	0.999865
ENSG00000187189	TSPYL4	TSPY like 4 [Source:HGNC Symbol;Acc:HGNC:21559]	0.184519	3.87731	2.05274	0.153478	0.999865
ENSG00000113638	TTC33	tetratricopeptide repeat domain 33 [Source:HGNC Symbol;Acc:HGNC:29959]	0.341628	2.79521	2.05153	0.153602	0.999865
ENSG00000213676	ATF6B	activating transcription factor 6 beta [Source:HGNC Symbol;Acc:HGNC:2349]	-0.124684	6.97612	2.04999	0.153753	0.999865
ENSG00000230183	CNOT6LP1	CNOT6L pseudogene 1 [Source:HGNC Symbol;Acc:HGNC:32355]	0.407223	0.317167	2.04959	0.153793	0.999865
ENSG00000133103	COG6	component of oligomeric golgi complex 6 [Source:HGNC Symbol;Acc:HGNC:18621]	0.289444	2.95157	2.04863	0.153889	0.999865
ENSG00000259562		zinc finger CCHC-type and RNA binding motif 1 (ZCRB1) pseudogene	-0.614797	-0.531142	2.04844	0.153908	0.999865
ENSG00000155636	RBM45	RNA binding motif protein 45 [Source:HGNC Symbol;Acc:HGNC:24468]	0.194162	2.81609	2.04397	0.154355	0.999865
ENSG00000135722	FBXL8	F-box and leucine rich repeat protein 8 [Source:HGNC Symbol;Acc:HGNC:17875]	-0.223559	2.77223	2.04393	0.15436	0.999865
ENSG00000285331		novel transcript	-0.41098	-0.143765	2.04196	0.154557	0.999865
ENSG00000100439	ABHD4	abhydrolase domain containing 4, N-acyl phospholipase B [Source:HGNC Symbol;Acc:HGNC:20154]	-0.193451	5.64847	2.04158	0.154595	0.999865
ENSG00000142751	GPN2	GPN-loop GTPase 2 [Source:HGNC Symbol;Acc:HGNC:25513]	-0.0841088	5.34889	2.03952	0.154802	0.999865
ENSG00000198829	SUCNR1	succinate receptor 1 [Source:HGNC Symbol;Acc:HGNC:4542]	-0.745706	-0.67013	2.03828	0.154927	0.999865
ENSG00000125885	MCM8	minichromosome maintenance 8 homologous recombination repair factor [Source:HGNC Symbol;Acc:HGNC:16147]	0.244046	2.08743	2.03643	0.155114	0.999865
ENSG00000142186	SCYL1	SCY1 like pseudokinase 1 [Source:HGNC Symbol;Acc:HGNC:14372]	-0.174544	6.67682	2.03516	0.155242	0.999865
ENSG00000131127	ZNF141	zinc finger protein 141 [Source:HGNC Symbol;Acc:HGNC:12926]	0.230741	4.0795	2.03392	0.155367	0.999865
ENSG00000198874	TYW1	tRNA-yW synthesizing protein 1 homolog [Source:HGNC Symbol;Acc:HGNC:25598]	0.157961	3.27667	2.03367	0.155393	0.999865
ENSG00000214535	RPS15AP1	ribosomal protein S15a pseudogene 1 [Source:HGNC Symbol;Acc:HGNC:16598]	0.786131	-0.662723	2.03342	0.155417	0.999865
ENSG00000279692		TEC	0.443148	-0.142289	2.03062	0.155702	0.999865
ENSG00000067798	NAV3	neuron navigator 3 [Source:HGNC Symbol;Acc:HGNC:15998]	0.826783	-0.271316	2.03058	0.155709	0.999865
ENSG00000188266	HYKK	hydroxylysine kinase [Source:HGNC Symbol;Acc:HGNC:34403]	0.498323	0.0644018	2.02917	0.155848	0.999865
ENSG00000182504	CEP97	centrosomal protein 97 [Source:HGNC Symbol;Acc:HGNC:26244]	0.277631	2.84676	2.0285	0.155917	0.999865
ENSG00000074201	CLNS1A	chloride nucleotide-sensitive channel 1A [Source:HGNC Symbol;Acc:HGNC:2080]	0.194978	4.78184	2.02815	0.155951	0.999865
ENSG00000122203	KIAA1191	KIAA1191 [Source:HGNC Symbol;Acc:HGNC:29209]	-0.0981808	5.33627	2.02707	0.156061	0.999865
ENSG00000127419	TMEM175	transmembrane protein 175 [Source:HGNC Symbol;Acc:HGNC:28709]	-0.13033	5.73139	2.02678	0.15609	0.999865
ENSG00000262039		novel transcript, antisense to PHB	0.376867	0.198842	2.02531	0.15624	0.999865
ENSG00000108509	CAMTA2	calmodulin binding transcription activator 2 [Source:HGNC Symbol;Acc:HGNC:18807]	-0.147654	6.80135	2.02325	0.15645	0.999865
ENSG00000100796	PPP4R3A	protein phosphatase 4 regulatory subunit 3A [Source:HGNC Symbol;Acc:HGNC:20219]	0.113191	6.34244	2.0231	0.156465	0.999865
ENSG00000260729		novel protein	0.466595	-0.167753	2.02217	0.15656	0.999865
ENSG00000118200	CAMSAP2	calmodulin regulated spectrin associated protein family member 2 [Source:HGNC Symbol;Acc:HGNC:29188]	0.41554	0.942974	2.0214	0.156639	0.999865
ENSG00000137747	TMPRSS13	transmembrane serine protease 13 [Source:HGNC Symbol;Acc:HGNC:29808]	-0.246215	1.69113	2.02053	0.156727	0.999865
ENSG00000185651	UBE2L3	ubiquitin conjugating enzyme E2 L3 [Source:HGNC Symbol;Acc:HGNC:12488]	-0.116905	6.12125	2.01821	0.156964	0.999865
ENSG00000225422	RBMS1P1	RNA binding motif single stranded interacting protein 1 pseudogene 1 [Source:HGNC Symbol;Acc:HGNC:9908]	-0.208188	2.4673	2.01736	0.157051	0.999865
ENSG00000179915	NRXN1	neurexin 1 [Source:HGNC Symbol;Acc:HGNC:8008]	0.740903	-0.669516	2.01578	0.157213	0.999865
ENSG00000278897		TEC	0.447047	0.339252	2.01509	0.157284	0.999865
ENSG00000151789	ZNF385D	zinc finger protein 385D [Source:HGNC Symbol;Acc:HGNC:26191]	-0.746044	-0.840312	2.01475	0.157318	0.999865
ENSG00000171291	ZNF439	zinc finger protein 439 [Source:HGNC Symbol;Acc:HGNC:20873]	0.252277	3.31064	2.01171	0.157631	0.999865
ENSG00000282173	TRBJ1-5	T cell receptor beta joining 1-5 [Source:HGNC Symbol;Acc:HGNC:12166]	0.412849	1.48274	2.01028	0.157778	0.999865
ENSG00000249685		novel transcript	0.62347	-0.392695	2.00581	0.158238	0.999865
ENSG00000122674	CCZ1	CCZ1 homolog, vacuolar protein trafficking and biogenesis associated [Source:HGNC Symbol;Acc:HGNC:21691]	0.259656	2.94168	2.0056	0.158259	0.999865
ENSG00000262049		novel transcript, antisense to HGS	-0.221262	1.96418	2.00547	0.158273	0.999865
ENSG00000117724	CENPF	centromere protein F [Source:HGNC Symbol;Acc:HGNC:1857]	0.373875	1.54998	2.0054	0.15828	0.999865
ENSG00000109475	RPL34	ribosomal protein L34 [Source:HGNC Symbol;Acc:HGNC:10340]	0.674895	4.89048	2.00537	0.158333	0.999865
ENSG00000168675	LDLRAD4	low density lipoprotein receptor class A domain containing 4 [Source:HGNC Symbol;Acc:HGNC:1224]	0.154779	4.00074	2.00376	0.15845	0.999865
ENSG00000162600	OMA1	OMA1 zinc metallopeptidase [Source:HGNC Symbol;Acc:HGNC:29661]	0.185927	3.61403	2.00269	0.158561	0.999865
ENSG00000179134	SAMD4B	sterile alpha motif domain containing 4B [Source:HGNC Symbol;Acc:HGNC:25492]	-0.131505	6.20953	2.00108	0.158727	0.999865
ENSG00000177951	BET1L	Bet1 golgi vesicular membrane trafficking protein like [Source:HGNC Symbol;Acc:HGNC:19348]	-0.118514	6.34937	2	0.158839	0.999865
ENSG00000101745	ANKRD12	ankyrin repeat domain 12 [Source:HGNC Symbol;Acc:HGNC:29135]	0.167892	7.41514	1.99949	0.158892	0.999865
ENSG00000100124	ANKRD54	ankyrin repeat domain 54 [Source:HGNC Symbol;Acc:HGNC:25185]	-0.137857	3.87509	1.99917	0.158925	0.999865
ENSG00000180329	CCDC43	coiled-coil domain containing 43 [Source:HGNC Symbol;Acc:HGNC:26472]	0.180953	3.14415	1.99905	0.158938	0.999865
ENSG00000113441	LNPEP	leucyl and cystinyl aminopeptidase [Source:HGNC Symbol;Acc:HGNC:6656]	0.148941	6.1874	1.99842	0.159003	0.999865
ENSG00000160201	U2AF1	U2 small nuclear RNA auxiliary factor 1 [Source:HGNC Symbol;Acc:HGNC:12453]	-0.675721	2.5644	1.99654	0.159237	0.999865
ENSG00000146757	ZNF92	zinc finger protein 92 [Source:HGNC Symbol;Acc:HGNC:13168]	0.382145	2.40196	1.99548	0.159313	0.999865
ENSG00000185947	ZNF267	zinc finger protein 267 [Source:HGNC Symbol;Acc:HGNC:13060]	0.386199	4.20647	1.9923	0.159668	0.999865
ENSG00000152556	PFKM	phosphofructokinase, muscle [Source:HGNC Symbol;Acc:HGNC:8877]	-0.168995	3.44013	1.99064	0.159812	0.999865
ENSG00000203965	EFCAB7	EF-hand calcium binding domain 7 [Source:HGNC Symbol;Acc:HGNC:29379]	0.410806	0.958943	1.98628	0.160268	0.999865
ENSG00000103472	RRN3P2	RRN3 pseudogene 2 [Source:HGNC Symbol;Acc:HGNC:37619]	-0.560938	-0.580894	1.98507	0.160395	0.999865
ENSG00000282995	FRG1EP	FSHD region gene 1 family member E, pseudogene [Source:HGNC Symbol;Acc:HGNC:51764]	0.933568	-1.06069	1.9845	0.160454	0.999865
ENSG00000153936	HS2ST1	heparan sulfate 2-O-sulfotransferase 1 [Source:HGNC Symbol;Acc:HGNC:5193]	0.204157	3.55664	1.98417	0.160489	0.999865
ENSG00000068976	PYGM	glycogen phosphorylase, muscle associated [Source:HGNC Symbol;Acc:HGNC:9726]	-0.185709	3.77232	1.98373	0.160536	0.999865
ENSG00000127589	TUBBP1	tubulin beta pseudogene 1 [Source:HGNC Symbol;Acc:HGNC:12414]	-0.320864	1.23754	1.98347	0.160562	0.999865
ENSG00000164219	PGGT1B	protein geranylgeranyltransferase type I subunit beta [Source:HGNC Symbol;Acc:HGNC:8895]	0.157394	4.93529	1.98172	0.160746	0.999865
ENSG00000108591	DRG2	developmentally regulated GTP binding protein 2 [Source:HGNC Symbol;Acc:HGNC:3030]	-0.110316	5.55357	1.98131	0.16079	0.999865
ENSG00000021574	SPAST	spastin [Source:HGNC Symbol;Acc:HGNC:11233]	0.215915	4.44452	1.9801	0.160917	0.999865
ENSG00000262943	ALOX12P2	arachidonate 12-lipoxygenase pseudogene 2 [Source:HGNC Symbol;Acc:HGNC:432]	0.624138	-0.494265	1.98007	0.16092	0.999865
ENSG00000213152	RPL7AP60	ribosomal protein L7a pseudogene 60 [Source:HGNC Symbol;Acc:HGNC:35859]	-0.454736	-0.116473	1.97804	0.161134	0.999865
ENSG00000272953		novel transcript	-0.407545	0.323174	1.97742	0.1612	0.999865
ENSG00000058804	NDC1	NDC1 transmembrane nucleoporin [Source:HGNC Symbol;Acc:HGNC:25525]	0.198599	3.21857	1.97712	0.161231	0.999865
ENSG00000261373	VPS9D1-AS1	VPS9D1 antisense RNA 1 [Source:HGNC Symbol;Acc:HGNC:48915]	-0.4811	-0.144105	1.97675	0.16127	0.999865
ENSG00000167196	FBXO22	F-box protein 22 [Source:HGNC Symbol;Acc:HGNC:13593]	0.234612	3.77474	1.97301	0.161664	0.999865
ENSG00000203721	LINC00862	long intergenic non-protein coding RNA 862 [Source:HGNC Symbol;Acc:HGNC:21901]	-0.491222	0.13572	1.97132	0.161843	0.999865
ENSG00000225062	CATIP-AS1	CATIP antisense RNA 1 [Source:HGNC Symbol;Acc:HGNC:41080]	0.423208	0.638687	1.9711	0.161867	0.999865
ENSG00000174579	MSL2	MSL complex subunit 2 [Source:HGNC Symbol;Acc:HGNC:25544]	0.12713	6.1616	1.96856	0.162136	0.999865
ENSG00000112419	PHACTR2	phosphatase and actin regulator 2 [Source:HGNC Symbol;Acc:HGNC:20956]	0.167983	4.04735	1.96801	0.162194	0.999865
ENSG00000261840		novel transcript, antisense to SRCAP	0.455974	0.0164044	1.96776	0.162221	0.999865
ENSG00000254502	FNTAP1	farnesyltransferase, CAAX box, alpha pseudogene 1 [Source:HGNC Symbol;Acc:HGNC:3783]	-0.437717	-0.192056	1.96528	0.162485	0.999865
ENSG00000257307		RNA-binding protein EWS (EWSR1) pseudogene	-0.526598	-0.627773	1.96348	0.162676	0.999865
ENSG00000087152	ATXN7L3	ataxin 7 like 3 [Source:HGNC Symbol;Acc:HGNC:25416]	-0.0945733	7.01776	1.9633	0.162695	0.999865
ENSG00000204519	ZNF551	zinc finger protein 551 [Source:HGNC Symbol;Acc:HGNC:25108]	0.195178	2.76083	1.96057	0.162987	0.999865
ENSG00000113966	ARL6	ADP ribosylation factor like GTPase 6 [Source:HGNC Symbol;Acc:HGNC:13210]	0.46144	0.51146	1.95887	0.163168	0.999865
ENSG00000167555	ZNF528	zinc finger protein 528 [Source:HGNC Symbol;Acc:HGNC:29384]	0.275315	3.24852	1.95839	0.163219	0.999865
ENSG00000109047	RCVRN	recoverin [Source:HGNC Symbol;Acc:HGNC:9937]	-0.75639	-0.964346	1.95672	0.163399	0.999865
ENSG00000257093	DENND11	DENN domain containing 11 [Source:HGNC Symbol;Acc:HGNC:29472]	0.224669	5.38886	1.95591	0.163489	0.999865
ENSG00000104833	TUBB4A	tubulin beta 4A class IVa [Source:HGNC Symbol;Acc:HGNC:20774]	-0.396282	1.15013	1.95582	0.163494	0.999865
ENSG00000142327	RNPEPL1	arginyl aminopeptidase like 1 [Source:HGNC Symbol;Acc:HGNC:10079]	-0.154956	8.43165	1.95433	0.163654	0.999865
ENSG00000273183		novel transcript, antisense to PAXIP1	0.367039	0.4327	1.95373	0.163719	0.999865
ENSG00000165832	TRUB1	TruB pseudouridine synthase family member 1 [Source:HGNC Symbol;Acc:HGNC:16060]	0.336807	2.31126	1.95353	0.16374	0.999865
ENSG00000166263	STXBP4	syntaxin binding protein 4 [Source:HGNC Symbol;Acc:HGNC:19694]	0.347586	1.62912	1.95317	0.163779	0.999865
ENSG00000088340	FER1L4	fer-1 like family member 4 (pseudogene) [Source:HGNC Symbol;Acc:HGNC:15801]	-0.63406	-0.743745	1.95111	0.164	0.999865
ENSG00000123562	MORF4L2	mortality factor 4 like 2 [Source:HGNC Symbol;Acc:HGNC:16849]	0.125647	5.20346	1.94934	0.16419	0.999865
ENSG00000136960	ENPP2	ectonucleotide pyrophosphatase/phosphodiesterase 2 [Source:HGNC Symbol;Acc:HGNC:3357]	0.371335	0.804837	1.9483	0.164303	0.999865
ENSG00000174796	THAP6	THAP domain containing 6 [Source:HGNC Symbol;Acc:HGNC:23189]	0.222836	3.33215	1.94747	0.164393	0.999865
ENSG00000115216	NRBP1	nuclear receptor binding protein 1 [Source:HGNC Symbol;Acc:HGNC:7993]	-0.124103	6.94831	1.94745	0.164394	0.999865
ENSG00000151458	ANKRD50	ankyrin repeat domain containing 50 [Source:HGNC Symbol;Acc:HGNC:29223]	0.298221	2.19608	1.9469	0.164454	0.999865
ENSG00000164151	ICE1	interactor of little elongation complex ELL subunit 1 [Source:HGNC Symbol;Acc:HGNC:29154]	0.151372	4.87253	1.9445	0.164712	0.999865
ENSG00000204619	PPP1R11	protein phosphatase 1 regulatory inhibitor subunit 11 [Source:HGNC Symbol;Acc:HGNC:9285]	-0.126482	6.28833	1.94414	0.164752	0.999865
ENSG00000148429	USP6NL	USP6 N-terminal like [Source:HGNC Symbol;Acc:HGNC:16858]	0.210392	2.97355	1.94353	0.164818	0.999865
ENSG00000235043	TECRP1	trans-2,3-enoyl-CoA reductase pseudogene 1 [Source:HGNC Symbol;Acc:HGNC:44050]	-0.501634	0.257998	1.94286	0.16489	0.999865
ENSG00000128923	MINDY2	MINDY lysine 48 deubiquitinase 2 [Source:HGNC Symbol;Acc:HGNC:26954]	0.236296	4.31537	1.94271	0.164908	0.999865
ENSG00000196369	SRGAP2B	SLIT-ROBO Rho GTPase activating protein 2B [Source:HGNC Symbol;Acc:HGNC:35237]	-0.389766	0.674659	1.94213	0.164969	0.999865
ENSG00000171574	ZNF584	zinc finger protein 584 [Source:HGNC Symbol;Acc:HGNC:27318]	-0.242991	1.58947	1.94133	0.165056	0.999865
ENSG00000131061	ZNF341	zinc finger protein 341 [Source:HGNC Symbol;Acc:HGNC:15992]	-0.147456	4.18854	1.94087	0.165106	0.999865
ENSG00000011566	MAP4K3	mitogen-activated protein kinase kinase kinase kinase 3 [Source:HGNC Symbol;Acc:HGNC:6865]	0.37907	1.68132	1.93992	0.165209	0.999865
ENSG00000284543	LINC01226	long intergenic non-protein coding RNA 1226 [Source:HGNC Symbol;Acc:HGNC:49678]	-0.651016	-0.50169	1.93951	0.165253	0.999865
ENSG00000141076	UTP4	UTP4 small subunit processome component [Source:HGNC Symbol;Acc:HGNC:1983]	-0.153472	4.21161	1.93935	0.165271	0.999865
ENSG00000140961	OSGIN1	oxidative stress induced growth inhibitor 1 [Source:HGNC Symbol;Acc:HGNC:30093]	-0.351519	2.25018	1.93839	0.165374	0.999865
ENSG00000249087	ZNF436-AS1	ZNF436 antisense RNA 1 [Source:HGNC Symbol;Acc:HGNC:25122]	-0.285159	1.06507	1.93825	0.16539	0.999865
ENSG00000110723	EXPH5	exophilin 5 [Source:HGNC Symbol;Acc:HGNC:30578]	0.517745	-0.303213	1.93772	0.165447	0.999865
ENSG00000011132	APBA3	amyloid beta precursor protein binding family A member 3 [Source:HGNC Symbol;Acc:HGNC:580]	-0.122479	5.36513	1.93758	0.165462	0.999865
ENSG00000205038	PKHD1L1	PKHD1 like 1 [Source:HGNC Symbol;Acc:HGNC:20313]	0.541165	0.85977	1.93758	0.165466	0.999865
ENSG00000233594	BTF3P5	basic transcription factor 3 pseudogene 5 [Source:HGNC Symbol;Acc:HGNC:38565]	0.33096	0.478834	1.93528	0.165713	0.999865
ENSG00000109814	UGDH	UDP-glucose 6-dehydrogenase [Source:HGNC Symbol;Acc:HGNC:12525]	0.232547	2.69754	1.93484	0.16576	0.999865
ENSG00000198677	TTC37	tetratricopeptide repeat domain 37 [Source:HGNC Symbol;Acc:HGNC:23639]	0.159398	5.17606	1.93397	0.165855	0.999865
ENSG00000144182	LIPT1	lipoyltransferase 1 [Source:HGNC Symbol;Acc:HGNC:29569]	0.259666	2.08859	1.93381	0.165873	0.999865
ENSG00000115355	CCDC88A	coiled-coil domain containing 88A [Source:HGNC Symbol;Acc:HGNC:25523]	0.151181	5.7153	1.93049	0.166234	0.999865
ENSG00000075292	ZNF638	zinc finger protein 638 [Source:HGNC Symbol;Acc:HGNC:17894]	0.113857	5.91758	1.92935	0.166359	0.999865
ENSG00000164068	RNF123	ring finger protein 123 [Source:HGNC Symbol;Acc:HGNC:21148]	-0.185514	5.86102	1.92922	0.166374	0.999865
ENSG00000151327	FAM177A1	family with sequence similarity 177 member A1 [Source:HGNC Symbol;Acc:HGNC:19829]	0.153072	3.94467	1.92616	0.166708	0.999865
ENSG00000102401	ARMCX3	armadillo repeat containing X-linked 3 [Source:HGNC Symbol;Acc:HGNC:24065]	0.150174	4.00715	1.92554	0.166777	0.999865
ENSG00000163939	PBRM1	polybromo 1 [Source:HGNC Symbol;Acc:HGNC:30064]	0.124281	5.23262	1.92391	0.166955	0.999865
ENSG00000089163	SIRT4	sirtuin 4 [Source:HGNC Symbol;Acc:HGNC:14932]	-0.340694	0.604663	1.9215	0.16722	0.999865
ENSG00000156831	NSMCE2	NSE2 (MMS21) homolog, SMC5-SMC6 complex SUMO ligase [Source:HGNC Symbol;Acc:HGNC:26513]	0.31807	1.98716	1.92101	0.167273	0.999865
ENSG00000144199	FAHD2B	fumarylacetoacetate hydrolase domain containing 2B [Source:HGNC Symbol;Acc:HGNC:25318]	0.295389	1.63783	1.92034	0.167347	0.999865
ENSG00000117425	PTCH2	patched 2 [Source:HGNC Symbol;Acc:HGNC:9586]	-0.303058	1.06266	1.91966	0.167422	0.999865
ENSG00000163600	ICOS	inducible T cell costimulator [Source:HGNC Symbol;Acc:HGNC:5351]	0.335484	3.15404	1.91953	0.167443	0.999865
ENSG00000095637	SORBS1	sorbin and SH3 domain containing 1 [Source:HGNC Symbol;Acc:HGNC:14565]	0.475194	-0.362625	1.91927	0.167465	0.999865
ENSG00000100151	PICK1	protein interacting with PRKCA 1 [Source:HGNC Symbol;Acc:HGNC:9394]	-0.16703	4.29322	1.91844	0.167557	0.999865
ENSG00000168246	UBTD2	ubiquitin domain containing 2 [Source:HGNC Symbol;Acc:HGNC:24463]	0.245448	2.34857	1.91838	0.167563	0.999865
ENSG00000029153	ARNTL2	aryl hydrocarbon receptor nuclear translocator like 2 [Source:HGNC Symbol;Acc:HGNC:18984]	0.59683	-0.670129	1.91832	0.16757	0.999865
ENSG00000256235	SMIM3	small integral membrane protein 3 [Source:HGNC Symbol;Acc:HGNC:30248]	-0.19734	3.641	1.91354	0.168098	0.999865
ENSG00000171135	JAGN1	jagunal homolog 1 [Source:HGNC Symbol;Acc:HGNC:26926]	-0.123226	4.49172	1.91291	0.168168	0.999865
ENSG00000136783	NIPSNAP3A	nipsnap homolog 3A [Source:HGNC Symbol;Acc:HGNC:23619]	0.279205	3.22284	1.91273	0.168188	0.999865
ENSG00000111371	SLC38A1	solute carrier family 38 member 1 [Source:HGNC Symbol;Acc:HGNC:13447]	0.192139	6.93201	1.91245	0.168219	0.999865
ENSG00000272335		novel transcript	0.304733	1.9849	1.91209	0.168258	0.999865
ENSG00000198538	ZNF28	zinc finger protein 28 [Source:HGNC Symbol;Acc:HGNC:13073]	0.284131	2.37467	1.9119	0.168279	0.999865
ENSG00000012983	MAP4K5	mitogen-activated protein kinase kinase kinase kinase 5 [Source:HGNC Symbol;Acc:HGNC:6867]	0.231254	3.47966	1.91167	0.168305	0.999865
ENSG00000176371	ZSCAN2	zinc finger and SCAN domain containing 2 [Source:HGNC Symbol;Acc:HGNC:20994]	0.160475	2.63677	1.90927	0.16857	0.999865
ENSG00000213888	LINC01521	long intergenic non-protein coding RNA 1521 [Source:HGNC Symbol;Acc:HGNC:26029]	-0.339491	0.568	1.90825	0.168684	0.999865
ENSG00000228612	HK2P1	hexokinase 2 pseudogene 1 [Source:HGNC Symbol;Acc:HGNC:4924]	-0.594477	-0.498757	1.90751	0.168766	0.999865
ENSG00000086065	CHMP5	charged multivesicular body protein 5 [Source:HGNC Symbol;Acc:HGNC:26942]	0.324725	4.03407	1.90563	0.168993	0.999865
ENSG00000255569	TRAV1-1	T cell receptor alpha variable 1-1 [Source:HGNC Symbol;Acc:HGNC:12101]	-0.567078	0.171004	1.90494	0.169052	0.999865
ENSG00000129167	TPH1	tryptophan hydroxylase 1 [Source:HGNC Symbol;Acc:HGNC:12008]	0.600378	-0.426058	1.90151	0.169435	0.999865
ENSG00000259158	ADAM20P1	ADAM metallopeptidase domain 20 pseudogene 1 [Source:HGNC Symbol;Acc:HGNC:20102]	0.605977	-0.89441	1.89962	0.169646	0.999865
ENSG00000085511	MAP3K4	mitogen-activated protein kinase kinase kinase 4 [Source:HGNC Symbol;Acc:HGNC:6856]	0.133349	4.83655	1.89937	0.169673	0.999865
ENSG00000284052		novel transcript	-0.434984	0.0570942	1.89928	0.169684	0.999865
ENSG00000225195		novel transcript	0.474404	0.299141	1.89722	0.169914	0.999865
ENSG00000132768	DPH2	diphthamide biosynthesis 2 [Source:HGNC Symbol;Acc:HGNC:3004]	-0.134416	4.40005	1.89635	0.170012	0.999865
ENSG00000158711	ELK4	ETS transcription factor ELK4 [Source:HGNC Symbol;Acc:HGNC:3326]	0.219392	5.50597	1.89396	0.170284	0.999865
ENSG00000236937	PTGES3P4	prostaglandin E synthase 3 pseudogene 4 [Source:HGNC Symbol;Acc:HGNC:43825]	-0.75732	-0.263578	1.89158	0.170549	0.999865
ENSG00000189057	FAM111B	FAM111 trypsin like peptidase B [Source:HGNC Symbol;Acc:HGNC:24200]	0.512521	0.514509	1.89104	0.170608	0.999865
ENSG00000111640	GAPDH	glyceraldehyde-3-phosphate dehydrogenase [Source:HGNC Symbol;Acc:HGNC:4141]	-0.147008	9.78668	1.89006	0.170718	0.999865
ENSG00000273437		novel transcript	-0.361101	0.568002	1.88985	0.170742	0.999865
ENSG00000136383	ALPK3	alpha kinase 3 [Source:HGNC Symbol;Acc:HGNC:17574]	-0.383197	1.08852	1.88837	0.170909	0.999865
ENSG00000125962	ARMCX5	armadillo repeat containing X-linked 5 [Source:HGNC Symbol;Acc:HGNC:25772]	0.218836	2.2917	1.88719	0.171042	0.999865
ENSG00000235908	RHOA-IT1	RHOA intronic transcript 1 [Source:HGNC Symbol;Acc:HGNC:41308]	-0.559875	-0.586602	1.88632	0.17114	0.999865
ENSG00000274341		novel transcript	-0.353199	0.933724	1.88618	0.171156	0.999865
ENSG00000122299	ZC3H7A	zinc finger CCCH-type containing 7A [Source:HGNC Symbol;Acc:HGNC:30959]	0.122788	5.26327	1.88518	0.171269	0.999865
ENSG00000113119	TMCO6	transmembrane and coiled-coil domains 6 [Source:HGNC Symbol;Acc:HGNC:28814]	-0.119033	4.62868	1.88424	0.171375	0.999865
ENSG00000122140	MRPS2	mitochondrial ribosomal protein S2 [Source:HGNC Symbol;Acc:HGNC:14495]	-0.153878	4.43259	1.88413	0.171388	0.999865
ENSG00000105671	DDX49	DEAD-box helicase 49 [Source:HGNC Symbol;Acc:HGNC:18684]	-0.135009	5.15823	1.88379	0.171427	0.999865
ENSG00000220201	ZGLP1	zinc finger GATA like protein 1 [Source:HGNC Symbol;Acc:HGNC:37245]	-0.296989	1.14369	1.88171	0.171662	0.999865
ENSG00000055955	ITIH4	inter-alpha-trypsin inhibitor heavy chain 4 [Source:HGNC Symbol;Acc:HGNC:6169]	-0.385077	0.470892	1.88166	0.171668	0.999865
ENSG00000136261	BZW2	basic leucine zipper and W2 domains 2 [Source:HGNC Symbol;Acc:HGNC:18808]	0.119411	4.22703	1.88153	0.171683	0.999865
ENSG00000118922	KLF12	Kruppel like factor 12 [Source:HGNC Symbol;Acc:HGNC:6346]	0.264059	4.69581	1.88116	0.171736	0.999865
ENSG00000168876	ANKRD49	ankyrin repeat domain 49 [Source:HGNC Symbol;Acc:HGNC:25970]	0.273154	3.81862	1.87976	0.171887	0.999865
ENSG00000103876	FAH	fumarylacetoacetate hydrolase [Source:HGNC Symbol;Acc:HGNC:3579]	-0.22768	3.16199	1.87915	0.171952	0.999865
ENSG00000198642	KLHL9	kelch like family member 9 [Source:HGNC Symbol;Acc:HGNC:18732]	0.218458	4.38284	1.87883	0.171988	0.999865
ENSG00000273449		novel transcript	-0.428376	0.398006	1.87727	0.172166	0.999865
ENSG00000243156	MICAL3	microtubule associated monooxygenase, calponin and LIM domain containing 3 [Source:HGNC Symbol;Acc:HGNC:24694]	0.255378	3.39285	1.87646	0.172258	0.999865
ENSG00000122507	BBS9	Bardet-Biedl syndrome 9 [Source:HGNC Symbol;Acc:HGNC:30000]	-0.193669	2.6787	1.87344	0.172602	0.999865
ENSG00000284753	EEF1AKMT4	EEF1A lysine methyltransferase 4 [Source:HGNC Symbol;Acc:HGNC:53611]	-0.33647	0.574571	1.87278	0.172677	0.999865
ENSG00000186834	HEXIM1	HEXIM P-TEFb complex subunit 1 [Source:HGNC Symbol;Acc:HGNC:24953]	0.108723	5.60871	1.87169	0.172801	0.999865
ENSG00000139433	GLTP	glycolipid transfer protein [Source:HGNC Symbol;Acc:HGNC:24867]	-0.106274	5.32028	1.87142	0.172833	0.999865
ENSG00000143971	ETAA1	ETAA1 activator of ATR kinase [Source:HGNC Symbol;Acc:HGNC:24648]	0.330237	2.20624	1.8709	0.172892	0.999865
ENSG00000107625	DDX50	DExD-box helicase 50 [Source:HGNC Symbol;Acc:HGNC:17906]	0.139865	4.43129	1.86887	0.173124	0.999865
ENSG00000267041	ZNF850	zinc finger protein 850 [Source:HGNC Symbol;Acc:HGNC:27994]	0.413666	0.313701	1.86856	0.17316	0.999865
ENSG00000165572	KBTBD6	kelch repeat and BTB domain containing 6 [Source:HGNC Symbol;Acc:HGNC:25340]	0.260633	2.56818	1.86805	0.173218	0.999865
ENSG00000131115	ZNF227	zinc finger protein 227 [Source:HGNC Symbol;Acc:HGNC:13020]	0.146381	3.61012	1.86676	0.173366	0.999865
ENSG00000149308	NPAT	nuclear protein, coactivator of histone transcription [Source:HGNC Symbol;Acc:HGNC:7896]	0.171296	4.77368	1.86545	0.173516	0.999865
ENSG00000268006	PTOV1-AS1	PTOV1 antisense RNA 1 [Source:HGNC Symbol;Acc:HGNC:44174]	0.496411	-0.273031	1.86468	0.173604	0.999865
ENSG00000213928	IRF9	interferon regulatory factor 9 [Source:HGNC Symbol;Acc:HGNC:6131]	-0.20592	4.9485	1.86374	0.173712	0.999865
ENSG00000174032	SLC25A30	solute carrier family 25 member 30 [Source:HGNC Symbol;Acc:HGNC:27371]	0.167287	3.50223	1.8621	0.173901	0.999865
ENSG00000159714	ZDHHC1	zinc finger DHHC-type containing 1 [Source:HGNC Symbol;Acc:HGNC:17916]	-0.381166	1.26553	1.86159	0.17396	0.999865
ENSG00000165916	PSMC3	proteasome 26S subunit, ATPase 3 [Source:HGNC Symbol;Acc:HGNC:9549]	-0.144588	5.61633	1.86008	0.174134	0.999865
ENSG00000196950	SLC39A10	solute carrier family 39 member 10 [Source:HGNC Symbol;Acc:HGNC:20861]	0.282659	4.08776	1.85818	0.174363	0.999865
ENSG00000102890	ELMO3	engulfment and cell motility 3 [Source:HGNC Symbol;Acc:HGNC:17289]	-0.205736	2.88973	1.85775	0.174403	0.999865
ENSG00000153201	RANBP2	RAN binding protein 2 [Source:HGNC Symbol;Acc:HGNC:9848]	0.138695	5.60529	1.85733	0.174451	0.999865
ENSG00000267749		novel transcript, sense intronic to GNG7	-0.511669	-0.361267	1.85733	0.174451	0.999865
ENSG00000132406	TMEM128	transmembrane protein 128 [Source:HGNC Symbol;Acc:HGNC:28201]	0.256887	2.76013	1.85692	0.174499	0.999865
ENSG00000104131	EIF3J	eukaryotic translation initiation factor 3 subunit J [Source:HGNC Symbol;Acc:HGNC:3270]	0.160131	5.01529	1.85519	0.174698	0.999865
ENSG00000228878	SEPTIN7-DT	SEPTIN7 divergent transcript [Source:HGNC Symbol;Acc:HGNC:51153]	0.508256	-0.38106	1.85277	0.174978	0.999865
ENSG00000187187	ZNF546	zinc finger protein 546 [Source:HGNC Symbol;Acc:HGNC:28671]	0.288004	1.74812	1.85273	0.174983	0.999865
ENSG00000266904	LINC00663	long intergenic non-protein coding RNA 663 [Source:HGNC Symbol;Acc:HGNC:28609]	0.273008	1.49278	1.85243	0.175018	0.999865
ENSG00000167103	PIP5KL1	phosphatidylinositol-4-phosphate 5-kinase like 1 [Source:HGNC Symbol;Acc:HGNC:28711]	-0.559943	-0.373749	1.85196	0.175072	0.999865
ENSG00000178988	MRFAP1L1	Morf4 family associated protein 1 like 1 [Source:HGNC Symbol;Acc:HGNC:28796]	0.151085	5.57789	1.85192	0.175077	0.999865
ENSG00000156970	BUB1B	BUB1 mitotic checkpoint serine/threonine kinase B [Source:HGNC Symbol;Acc:HGNC:1149]	-0.659161	-0.431099	1.85123	0.175157	0.999865
ENSG00000078177	N4BP2	NEDD4 binding protein 2 [Source:HGNC Symbol;Acc:HGNC:29851]	0.351636	2.58879	1.85007	0.175295	0.999865
ENSG00000166454	ATMIN	ATM interactor [Source:HGNC Symbol;Acc:HGNC:29034]	0.124557	4.62857	1.84975	0.175328	0.999865
ENSG00000203668	CHML	CHM like Rab escort protein [Source:HGNC Symbol;Acc:HGNC:1941]	0.367581	2.14875	1.84962	0.175345	0.999865
ENSG00000179082	LINC02913	long intergenic non-protein coding RNA 2913 [Source:HGNC Symbol;Acc:HGNC:31370]	-0.318332	1.73914	1.84817	0.175513	0.999865
ENSG00000125650	PSPN	persephin [Source:HGNC Symbol;Acc:HGNC:9579]	-0.222394	2.05293	1.84729	0.175615	0.999865
ENSG00000104381	GDAP1	ganglioside induced differentiation associated protein 1 [Source:HGNC Symbol;Acc:HGNC:15968]	0.309487	1.07432	1.84727	0.175617	0.999865
ENSG00000185730	ZNF696	zinc finger protein 696 [Source:HGNC Symbol;Acc:HGNC:25872]	0.17547	2.95706	1.84625	0.175736	0.999865
ENSG00000213790	OLA1P1	OLA1 pseudogene 1 [Source:HGNC Symbol;Acc:HGNC:45274]	0.314522	0.691774	1.84462	0.175926	0.999865
ENSG00000116819	TFAP2E	transcription factor AP-2 epsilon [Source:HGNC Symbol;Acc:HGNC:30774]	-0.226372	1.86195	1.84347	0.176059	0.999865
ENSG00000206562	METTL6	methyltransferase 6, methylcytidine [Source:HGNC Symbol;Acc:HGNC:28343]	0.16982	2.76506	1.8434	0.176068	0.999865
ENSG00000100889	PCK2	phosphoenolpyruvate carboxykinase 2, mitochondrial [Source:HGNC Symbol;Acc:HGNC:8725]	-0.164739	4.7682	1.8406	0.176396	0.999865
ENSG00000082293	COL19A1	collagen type XIX alpha 1 chain [Source:HGNC Symbol;Acc:HGNC:2196]	0.525763	1.05364	1.84043	0.176421	0.999865
ENSG00000280120		novel transcript	0.19606	2.47052	1.83999	0.176467	0.999865
ENSG00000143970	ASXL2	ASXL transcriptional regulator 2 [Source:HGNC Symbol;Acc:HGNC:23805]	0.164213	5.09324	1.83927	0.176551	0.999865
ENSG00000174106	LEMD3	LEM domain containing 3 [Source:HGNC Symbol;Acc:HGNC:28887]	0.242244	4.28193	1.8392	0.176563	0.999865
ENSG00000073670	ADAM11	ADAM metallopeptidase domain 11 [Source:HGNC Symbol;Acc:HGNC:189]	-0.495843	-0.582373	1.83804	0.176695	0.999865
ENSG00000283994		novel transcript, sense intronic to ARHGAP15	-0.329664	1.63923	1.83693	0.176825	0.999865
ENSG00000226049	TLK2P1	tousled like kinase 2 pseudogene 1 [Source:HGNC Symbol;Acc:HGNC:18048]	-0.283548	1.30506	1.83643	0.176884	0.999865
ENSG00000177200	CHD9	chromodomain helicase DNA binding protein 9 [Source:HGNC Symbol;Acc:HGNC:25701]	0.179837	4.56904	1.83603	0.176931	0.999865
ENSG00000060339	CCAR1	cell division cycle and apoptosis regulator 1 [Source:HGNC Symbol;Acc:HGNC:24236]	0.111602	5.80343	1.83361	0.177214	0.999865
ENSG00000117791	MTARC2	mitochondrial amidoxime reducing component 2 [Source:HGNC Symbol;Acc:HGNC:26064]	0.625925	-0.806818	1.83353	0.177225	0.999865
ENSG00000175548	ALG10B	ALG10 alpha-1,2-glucosyltransferase B [Source:HGNC Symbol;Acc:HGNC:31088]	0.439085	1.90438	1.83138	0.177484	0.999865
ENSG00000116016	EPAS1	endothelial PAS domain protein 1 [Source:HGNC Symbol;Acc:HGNC:3374]	-0.314365	1.85154	1.82502	0.178229	0.999865
[truncated: 15,830 more rows]

## Sheet: 3
ensembl_gene_id	hgnc_symbol	description	logFC	logCPM	F	PValue	fdr
[truncated: 16,746 more rows]

[truncated: 41 more sheets: 4, 5, 6, 7, 8, 9, 10, 11, 12, 13, 14, 15, 16, 17, 18, 19, 20, 21, 22, 23 …]
